# Supplementary material for: New tardigrade records for the Baltic states with a description of Minibiotus formosus sp. n. (Eutardigrada, Macrobiotidae)
Source: Zookeys. 2014 May 13;(408):81–105. doi: 10.3897/zookeys.408.6612 (PMC4042828; doi:10.3897/zookeys.408.6612)
Supplement: XML Treatment for Milnesium asiaticum [file zookeys.408.6612-treatment1.xml]

<!DOCTYPE tp:taxon-treatment
  PUBLIC "-//TaxonX//DTD Taxonomic Treatment Publishing DTD v0 20100105//EN" "tax-treatment-NSO.dtd">
<tp:taxon-treatment xmlns:tp="http://www.plazi.org/taxpub"><tp:treatment-meta><mixed-citation publication-type="journal"><person-group><name><surname>Zawierucha</surname><given-names>Krzysztof</given-names></name><name><surname>Dziamięcki</surname><given-names>Jakub</given-names></name><name><surname>Jakubowska</surname><given-names>Natalia</given-names></name><name><surname>Michalczyk</surname><given-names>Łukasz</given-names></name><name><surname>Kaczmarek</surname><given-names>Łukasz</given-names></name></person-group><article-title>New tardigrade records for the Baltic states with a description of <italic>Minibiotus formosus</italic> sp. n. (Eutardigrada, Macrobiotidae)</article-title><source>Zookeys</source><day>13</day><month>5</month><year>2014</year><volume>2014</volume><issue>408</issue><fpage>81</fpage><lpage>105</lpage><pub-id pub-id-type="doi">10.3897/zookeys.408.6612</pub-id></mixed-citation></tp:treatment-meta><tp:nomenclature><tp:taxon-name>
                                                <tp:taxon-name-part taxon-name-part-type="genus">Milnesium</tp:taxon-name-part>
                                                <tp:taxon-name-part taxon-name-part-type="species">asiaticum</tp:taxon-name-part>
                                            </tp:taxon-name><tp:taxon-authority>Tumanov, 2006</tp:taxon-authority></tp:nomenclature><tp:treatment-sec sec-type="Localities and specimen numbers"><title>Localities and specimen numbers.</title><p>XV: 1 specimen.</p></tp:treatment-sec><tp:treatment-sec sec-type="Remarks"><title>Remarks.</title><p>Our specimen corresponds perfectly to the original description. <italic><tp:taxon-name>Milnesium asiaticum</tp:taxon-name></italic> was originally described from Kirghizstan and subsequently found in the Svalbard archipelago (<xref ref-type="bibr" rid="B83">Tumanov 2006</xref>, <xref ref-type="bibr" rid="B37">Kaczmarek et al. 2012</xref>).</p></tp:treatment-sec><ref-list><ref id="B83"><mixed-citation xmlns:xlink="http://www.w3.org/1999/xlink" xlink:type="simple"><person-group><name name-style="western"><surname>Tumanov</surname><given-names>DV</given-names></name></person-group> (<year>2006</year>) <article-title>Five new species of the genus <italic>Milnesium</italic> (Tardigrada, Eutardigrada, Milnesiidae).</article-title><source>Zootaxa</source><volume>1122</volume>: <fpage>1</fpage>-<lpage>23</lpage>.</mixed-citation></ref><ref id="B37"><mixed-citation xmlns:xlink="http://www.w3.org/1999/xlink" xlink:type="simple"><person-group><name name-style="western"><surname>Kaczmarek</surname><given-names>Ł</given-names></name><name name-style="western"><surname>Zawierucha</surname><given-names>K</given-names></name><name name-style="western"><surname>Smykla</surname><given-names>J</given-names></name><name name-style="western"><surname>Michalczyk</surname><given-names>Ł</given-names></name></person-group> (<year>2012</year>) <article-title>Tardigrada of the Revdalen (Spitsbergen) with the descriptions of two new species: <italic>Bryodelphax parvuspolaris</italic> (Heterotardigrada) and <italic>Isohypsibius coulsoni</italic> (Eutardigrada).</article-title><source>Polar Biology</source><volume>35</volume>(<issue>7</issue>): <fpage>1013</fpage>-<lpage>1026</lpage>. doi: <ext-link ext-link-type="doi" xlink:href="10.1007/s00300-011-1149-0" xlink:type="simple">10.1007/s00300-011-1149-0</ext-link></mixed-citation></ref></ref-list></tp:taxon-treatment>
