# Supplementary material for: New tardigrade records for the Baltic states with a description of Minibiotus formosus sp. n. (Eutardigrada, Macrobiotidae)
Source: Zookeys. 2014 May 13;(408):81–105. doi: 10.3897/zookeys.408.6612 (PMC4042828; doi:10.3897/zookeys.408.6612)
Supplement: XML Treatment for Milnesium tardigradum tardigradum [file zookeys.408.6612-treatment2.xml]

<!DOCTYPE tp:taxon-treatment
  PUBLIC "-//TaxonX//DTD Taxonomic Treatment Publishing DTD v0 20100105//EN" "tax-treatment-NSO.dtd">
<tp:taxon-treatment xmlns:tp="http://www.plazi.org/taxpub"><tp:treatment-meta><mixed-citation publication-type="journal"><person-group><name><surname>Zawierucha</surname><given-names>Krzysztof</given-names></name><name><surname>Dziamięcki</surname><given-names>Jakub</given-names></name><name><surname>Jakubowska</surname><given-names>Natalia</given-names></name><name><surname>Michalczyk</surname><given-names>Łukasz</given-names></name><name><surname>Kaczmarek</surname><given-names>Łukasz</given-names></name></person-group><article-title>New tardigrade records for the Baltic states with a description of <italic>Minibiotus formosus</italic> sp. n. (Eutardigrada, Macrobiotidae)</article-title><source>Zookeys</source><day>13</day><month>5</month><year>2014</year><volume>2014</volume><issue>408</issue><fpage>81</fpage><lpage>105</lpage><pub-id pub-id-type="doi">10.3897/zookeys.408.6612</pub-id></mixed-citation></tp:treatment-meta><tp:nomenclature><tp:taxon-name>
                                                <tp:taxon-name-part taxon-name-part-type="genus">Milnesium</tp:taxon-name-part>
                                                <tp:taxon-name-part taxon-name-part-type="species">tardigradum</tp:taxon-name-part>
                                                <tp:taxon-name-part taxon-name-part-type="subspecies">tardigradum</tp:taxon-name-part>
                                            </tp:taxon-name><tp:taxon-authority>Doyère, 1840</tp:taxon-authority></tp:nomenclature><tp:treatment-sec sec-type="Localities and specimen numbers"><title>Localities and specimen numbers.</title><p>VIII: 31 specimens (including 6 simplexes) + 1 exuvium with 6 eggs.</p></tp:treatment-sec><tp:treatment-sec sec-type="Remarks"><title>Remarks.</title><p>Specimens correspond perfectly with the redescription by <xref ref-type="bibr" rid="B54">Michalczyk et al. (2012a</xref>, <xref ref-type="bibr" rid="B55">b</xref>). This species was reported from many localities throughout the World, however records prior to <xref ref-type="bibr" rid="B54">Michalczyk et al. (2012a</xref>, <xref ref-type="bibr" rid="B55">b</xref>) need to be verified. So far, all confirmed localities are exclusively European (<xref ref-type="bibr" rid="B54">Michalczyk et al. 2012a</xref>, <xref ref-type="bibr" rid="B55">b</xref>).</p></tp:treatment-sec><ref-list><ref id="B54"><mixed-citation xmlns:xlink="http://www.w3.org/1999/xlink" xlink:type="simple"><person-group><name name-style="western"><surname>Michalczyk</surname><given-names>Ł</given-names></name><name name-style="western"><surname>Wełnicz</surname><given-names>W</given-names></name><name name-style="western"><surname>Frohme</surname><given-names>M</given-names></name><name name-style="western"><surname>Kaczmarek</surname><given-names>Ł</given-names></name></person-group> (<year>2012a</year>) <article-title>Redescriptions of three <italic>Milnesium</italic> Doyère, 1840 taxa (Tardigrada: Eutardigrada: Milnesiidae), including the nominal species for the genus.</article-title><source>Zootaxa</source><volume>3154</volume>: <fpage>1</fpage>-<lpage>20</lpage>.</mixed-citation></ref><ref id="B55"><mixed-citation xmlns:xlink="http://www.w3.org/1999/xlink" xlink:type="simple"><person-group><name name-style="western"><surname>Michalczyk</surname><given-names>Ł</given-names></name><name name-style="western"><surname>Wełnicz</surname><given-names>W</given-names></name><name name-style="western"><surname>Frohme</surname><given-names>M</given-names></name><name name-style="western"><surname>Kaczmarek</surname><given-names>Ł</given-names></name></person-group> (<year>2012b</year>) <article-title>Corrigenda of Zootaxa 3154: 1–20 Redescriptions of three <italic>Milnesium</italic> Doyère, 1840 taxa (Tardigrada: Eutardigrada: Milnesiidae), including the nominal species for the genus.</article-title><source>Zootaxa</source><volume>3393</volume>: <fpage>66</fpage>-<lpage>68</lpage>.</mixed-citation></ref></ref-list></tp:taxon-treatment>
