# Supplementary material for: New tardigrade records for the Baltic states with a description of Minibiotus formosus sp. n. (Eutardigrada, Macrobiotidae)
Source: Zookeys. 2014 May 13;(408):81–105. doi: 10.3897/zookeys.408.6612 (PMC4042828; doi:10.3897/zookeys.408.6612)
Supplement: XML Treatment for Diphascon (Diphascon) bullatum [file zookeys.408.6612-treatment3.xml]

<!DOCTYPE tp:taxon-treatment
  PUBLIC "-//TaxonX//DTD Taxonomic Treatment Publishing DTD v0 20100105//EN" "tax-treatment-NSO.dtd">
<tp:taxon-treatment xmlns:tp="http://www.plazi.org/taxpub"><tp:treatment-meta><mixed-citation publication-type="journal"><person-group><name><surname>Zawierucha</surname><given-names>Krzysztof</given-names></name><name><surname>Dziamięcki</surname><given-names>Jakub</given-names></name><name><surname>Jakubowska</surname><given-names>Natalia</given-names></name><name><surname>Michalczyk</surname><given-names>Łukasz</given-names></name><name><surname>Kaczmarek</surname><given-names>Łukasz</given-names></name></person-group><article-title>New tardigrade records for the Baltic states with a description of <italic>Minibiotus formosus</italic> sp. n. (Eutardigrada, Macrobiotidae)</article-title><source>Zookeys</source><day>13</day><month>5</month><year>2014</year><volume>2014</volume><issue>408</issue><fpage>81</fpage><lpage>105</lpage><pub-id pub-id-type="doi">10.3897/zookeys.408.6612</pub-id></mixed-citation></tp:treatment-meta><tp:nomenclature><tp:taxon-name>
                                                            <tp:taxon-name-part taxon-name-part-type="genus">Diphascon</tp:taxon-name-part>
                                                            (<tp:taxon-name-part taxon-name-part-type="subgenus">Diphascon</tp:taxon-name-part>)
                                                            <tp:taxon-name-part taxon-name-part-type="species">bullatum</tp:taxon-name-part>
                                                        </tp:taxon-name><tp:taxon-authority>Murray, 1905</tp:taxon-authority></tp:nomenclature><tp:treatment-sec sec-type="Localities and specimen numbers"><title>Localities and specimen numbers.</title><p>XIII: 1 specimen.</p></tp:treatment-sec><tp:treatment-sec sec-type="Remarks"><title>Remarks.</title><p>Specimens correspond well with the limited original description (<xref ref-type="bibr" rid="B57">Murray 1905</xref>) and also with later descriptions (<xref ref-type="bibr" rid="B1">Argue 1974</xref> and <xref ref-type="bibr" rid="B11">Dastych 1980</xref>, <xref ref-type="bibr" rid="B12">1988</xref>). This species is very similar to <italic><tp:taxon-name>Diphascon (Diphascon) patanei</tp:taxon-name></italic> (Binda &amp; Pilato, 1971) and, as suggested by <xref ref-type="bibr" rid="B12">Dastych (1988)</xref>, these two species could be synonymous. Thus, to clarify the taxonomic status of <italic><tp:taxon-name>Diphascon (Diphascon) patanei</tp:taxon-name></italic>, a re-description of <italic><tp:taxon-name>Diphascon (Diphascon) bullatum</tp:taxon-name></italic> is necessary based on material from <italic>locus typicus</italic> in Scotland (the type material probably does not exist) (<xref ref-type="bibr" rid="B12">Dastych 1988</xref>).</p><!--PageBreak--></tp:treatment-sec><ref-list><ref id="B57"><mixed-citation xmlns:xlink="http://www.w3.org/1999/xlink" xlink:type="simple"><person-group><name name-style="western"><surname>Murray</surname><given-names>J</given-names></name></person-group> (<year>1905</year>) <article-title>The Tardigrada of the Forth Valley.</article-title><source>The Annals of Scottish Natural History</source><volume>55</volume>: <fpage>160</fpage>-<lpage>164</lpage>.</mixed-citation></ref><ref id="B1"><mixed-citation xmlns:xlink="http://www.w3.org/1999/xlink" xlink:type="simple"><person-group><name name-style="western"><surname>Argue</surname><given-names>CW</given-names></name></person-group> (<year>1974</year>) <article-title>Tardigrades from New Brunswick, Canada. 3.</article-title><source>Canadian Journal of Zoology</source><volume>52</volume>: <fpage>919</fpage>-<lpage>992</lpage>. doi: <ext-link ext-link-type="doi" xlink:href="10.1139/z74-122" xlink:type="simple">10.1139/z74-122</ext-link></mixed-citation></ref><ref id="B11"><mixed-citation xmlns:xlink="http://www.w3.org/1999/xlink" xlink:type="simple"><person-group><name name-style="western"><surname>Dastych</surname><given-names>H</given-names></name></person-group> (<year>1980</year>) <article-title>Niesporczaki (Tardigrada) Tatrzańskiego Parku Narodowego.</article-title><source>Monografie Fauny Polski</source><volume>9</volume>: <fpage>1</fpage>-<lpage>232</lpage>.</mixed-citation></ref><ref id="B12"><mixed-citation xmlns:xlink="http://www.w3.org/1999/xlink" xlink:type="simple"><person-group><name name-style="western"><surname>Dastych</surname><given-names>H</given-names></name></person-group> (<year>1988</year>) <article-title>The Tardigrada of Poland.</article-title><source>Monografie Fauny Polski</source><volume>16</volume>: <fpage>1</fpage>-<lpage>255</lpage>.</mixed-citation></ref></ref-list></tp:taxon-treatment>
