# Supplementary material for: New tardigrade records for the Baltic states with a description of Minibiotus formosus sp. n. (Eutardigrada, Macrobiotidae)
Source: Zookeys. 2014 May 13;(408):81–105. doi: 10.3897/zookeys.408.6612 (PMC4042828; doi:10.3897/zookeys.408.6612)
Supplement: XML Treatment for Diphascon (Diphascon) pingue pingue [file zookeys.408.6612-treatment4.xml]

<!DOCTYPE tp:taxon-treatment
  PUBLIC "-//TaxonX//DTD Taxonomic Treatment Publishing DTD v0 20100105//EN" "tax-treatment-NSO.dtd">
<tp:taxon-treatment xmlns:tp="http://www.plazi.org/taxpub"><tp:treatment-meta><mixed-citation publication-type="journal"><person-group><name><surname>Zawierucha</surname><given-names>Krzysztof</given-names></name><name><surname>Dziamięcki</surname><given-names>Jakub</given-names></name><name><surname>Jakubowska</surname><given-names>Natalia</given-names></name><name><surname>Michalczyk</surname><given-names>Łukasz</given-names></name><name><surname>Kaczmarek</surname><given-names>Łukasz</given-names></name></person-group><article-title>New tardigrade records for the Baltic states with a description of <italic>Minibiotus formosus</italic> sp. n. (Eutardigrada, Macrobiotidae)</article-title><source>Zookeys</source><day>13</day><month>5</month><year>2014</year><volume>2014</volume><issue>408</issue><fpage>81</fpage><lpage>105</lpage><pub-id pub-id-type="doi">10.3897/zookeys.408.6612</pub-id></mixed-citation></tp:treatment-meta><tp:nomenclature><tp:taxon-name>
                                                            <tp:taxon-name-part taxon-name-part-type="genus">Diphascon</tp:taxon-name-part>
                                                            (<tp:taxon-name-part taxon-name-part-type="subgenus">Diphascon</tp:taxon-name-part>)
                                                            <tp:taxon-name-part taxon-name-part-type="species">pingue</tp:taxon-name-part>
                                                            <tp:taxon-name-part taxon-name-part-type="subspecies">pingue</tp:taxon-name-part>
                                                        </tp:taxon-name><tp:taxon-authority>(Marcus, 1936)</tp:taxon-authority></tp:nomenclature><tp:treatment-sec sec-type="Localities and specimen numbers"><title>Localities and specimen numbers.</title><p>XV: 11 specimens.</p></tp:treatment-sec><tp:treatment-sec sec-type="Remarks"><title>Remarks.</title><p>Although we have found only 11 specimens, we were confident in identifying them to <italic><tp:taxon-name>Diphascon (Diphascon) pingue</tp:taxon-name></italic> because they corresponded perfectly to the partial redescriptions by <xref ref-type="bibr" rid="B61">Pilato and Binda (1997/1998</xref>, <xref ref-type="bibr" rid="B62">1999</xref>) and we also identified them with the key by <xref ref-type="bibr" rid="B19">Fontoura and Pilato (2007)</xref>. The species belongs to the <italic>pingue</italic> group and has been previously recorded from numerous localities throughout the World, however the majority of records should be verified based on the modern taxonomy (<xref ref-type="bibr" rid="B61">Pilato and Binda 1997/1998</xref>, <xref ref-type="bibr" rid="B62">1999</xref>). Currently, exclusively verified localities of this species are only from Europe and North America (<xref ref-type="bibr" rid="B61">Pilato and Binda 1997/1998</xref>).</p></tp:treatment-sec><ref-list><ref id="B61"><mixed-citation xmlns:xlink="http://www.w3.org/1999/xlink" xlink:type="simple"><person-group><name name-style="western"><surname>Pilato</surname><given-names>G</given-names></name><name name-style="western"><surname>Binda</surname><given-names>MG</given-names></name></person-group> (<year>1997/1998</year>) <article-title>A comparison of <italic>Diphascon (D.) alpinum</italic> Murray, 1906, <italic>D. (D.) chilenense</italic> Plate, 1889 and <italic>D. (D.) pingue</italic> Marcus, 1936 (Tardigrada), and description of a new species.</article-title><source>Zoologischer Anzeiger</source><volume>236</volume>: <fpage>181</fpage>-<lpage>185</lpage>.</mixed-citation></ref><ref id="B62"><mixed-citation xmlns:xlink="http://www.w3.org/1999/xlink" xlink:type="simple"><person-group><name name-style="western"><surname>Pilato</surname><given-names>G</given-names></name><name name-style="western"><surname>Binda</surname><given-names>MG</given-names></name></person-group> (<year>1999</year>) <article-title>Three new species of <italic>Diphascon</italic> of the <italic>pingue</italic> group (Eutardigrada, Hypsibiidae) from Antarctica.</article-title><source>Polar Biology</source><volume>21</volume>: <fpage>335</fpage>-<lpage>342</lpage>. doi: <ext-link ext-link-type="doi" xlink:href="10.1007/s003000050370" xlink:type="simple">10.1007/s003000050370</ext-link></mixed-citation></ref><ref id="B19"><mixed-citation xmlns:xlink="http://www.w3.org/1999/xlink" xlink:type="simple"><person-group><name name-style="western"><surname>Fontoura</surname><given-names>P</given-names></name><name name-style="western"><surname>Pilato</surname><given-names>G</given-names></name></person-group> (<year>2007</year>) <article-title><italic>Diphascon (Diphascon) faialense</italic> sp. n. a new species of Tardigrada (Eutardigrada, Hypsibiidae) from Azores and a key to the species of the <italic>D. pingue</italic> group.</article-title><source>Zootaxa</source><volume>1589</volume>: <fpage>47</fpage>-<lpage>55</lpage>.</mixed-citation></ref></ref-list></tp:taxon-treatment>
