# Supplementary material for: New tardigrade records for the Baltic states with a description of Minibiotus formosus sp. n. (Eutardigrada, Macrobiotidae)
Source: Zookeys. 2014 May 13;(408):81–105. doi: 10.3897/zookeys.408.6612 (PMC4042828; doi:10.3897/zookeys.408.6612)
Supplement: XML Treatment for Diphascon (Adropion) prorsirostre [file zookeys.408.6612-treatment7.xml]

<!DOCTYPE tp:taxon-treatment
  PUBLIC "-//TaxonX//DTD Taxonomic Treatment Publishing DTD v0 20100105//EN" "tax-treatment-NSO.dtd">
<tp:taxon-treatment xmlns:tp="http://www.plazi.org/taxpub"><tp:treatment-meta><mixed-citation publication-type="journal"><person-group><name><surname>Zawierucha</surname><given-names>Krzysztof</given-names></name><name><surname>Dziamięcki</surname><given-names>Jakub</given-names></name><name><surname>Jakubowska</surname><given-names>Natalia</given-names></name><name><surname>Michalczyk</surname><given-names>Łukasz</given-names></name><name><surname>Kaczmarek</surname><given-names>Łukasz</given-names></name></person-group><article-title>New tardigrade records for the Baltic states with a description of <italic>Minibiotus formosus</italic> sp. n. (Eutardigrada, Macrobiotidae)</article-title><source>Zookeys</source><day>13</day><month>5</month><year>2014</year><volume>2014</volume><issue>408</issue><fpage>81</fpage><lpage>105</lpage><pub-id pub-id-type="doi">10.3897/zookeys.408.6612</pub-id></mixed-citation></tp:treatment-meta><tp:nomenclature><label>Subgenus</label><tp:taxon-name>
                                                        <tp:taxon-name-part taxon-name-part-type="genus">Diphascon</tp:taxon-name-part>
                                                        (<tp:taxon-name-part taxon-name-part-type="subgenus">Adropion</tp:taxon-name-part>)
                                                        <tp:taxon-name-part taxon-name-part-type="species">prorsirostre</tp:taxon-name-part>
                                                    </tp:taxon-name><tp:taxon-authority>Thulin, 1928</tp:taxon-authority></tp:nomenclature><tp:treatment-sec sec-type="Localities and specimen numbers"><title>Localities and specimen numbers.</title><p>XIV: 2 specimens, XV: 2 specimens.</p></tp:treatment-sec><tp:treatment-sec sec-type="Remarks"><title>Remarks.</title><p>The species has been previously found in many localities, mostly in the Holarctic (<xref ref-type="bibr" rid="B41">McInnes 1994</xref>).</p></tp:treatment-sec><ref-list><ref id="B41"><mixed-citation xmlns:xlink="http://www.w3.org/1999/xlink" xlink:type="simple"><person-group><name name-style="western"><surname>McInnes</surname><given-names>SJ</given-names></name></person-group> (<year>1994</year>) <article-title>Zoogeographic distribution of terrestrial/freshwater tardigrades from current literature.</article-title><source>Journal of Natural History</source><volume>28</volume>: <fpage>257</fpage>-<lpage>352</lpage>. doi: <ext-link ext-link-type="doi" xlink:href="10.1080/00222939400770131" xlink:type="simple">10.1080/00222939400770131</ext-link></mixed-citation></ref></ref-list></tp:taxon-treatment>
