# Supplementary material for: New tardigrade records for the Baltic states with a description of Minibiotus formosus sp. n. (Eutardigrada, Macrobiotidae)
Source: Zookeys. 2014 May 13;(408):81–105. doi: 10.3897/zookeys.408.6612 (PMC4042828; doi:10.3897/zookeys.408.6612)
Supplement: XML Treatment for Hypsibius dujardini [file zookeys.408.6612-treatment9.xml]

<!DOCTYPE tp:taxon-treatment
  PUBLIC "-//TaxonX//DTD Taxonomic Treatment Publishing DTD v0 20100105//EN" "tax-treatment-NSO.dtd">
<tp:taxon-treatment xmlns:tp="http://www.plazi.org/taxpub"><tp:treatment-meta><mixed-citation publication-type="journal"><person-group><name><surname>Zawierucha</surname><given-names>Krzysztof</given-names></name><name><surname>Dziamięcki</surname><given-names>Jakub</given-names></name><name><surname>Jakubowska</surname><given-names>Natalia</given-names></name><name><surname>Michalczyk</surname><given-names>Łukasz</given-names></name><name><surname>Kaczmarek</surname><given-names>Łukasz</given-names></name></person-group><article-title>New tardigrade records for the Baltic states with a description of <italic>Minibiotus formosus</italic> sp. n. (Eutardigrada, Macrobiotidae)</article-title><source>Zookeys</source><day>13</day><month>5</month><year>2014</year><volume>2014</volume><issue>408</issue><fpage>81</fpage><lpage>105</lpage><pub-id pub-id-type="doi">10.3897/zookeys.408.6612</pub-id></mixed-citation></tp:treatment-meta><tp:nomenclature><tp:taxon-name>
                                                        <tp:taxon-name-part taxon-name-part-type="genus">Hypsibius</tp:taxon-name-part>
                                                        <tp:taxon-name-part taxon-name-part-type="species">dujardini</tp:taxon-name-part>
                                                    </tp:taxon-name><tp:taxon-authority>(Doyère, 1840)</tp:taxon-authority></tp:nomenclature><tp:treatment-sec sec-type="Localities and specimen numbers"><title>Localities and specimen numbers.</title><p>XIV: 2 specimens (including 1 simplex), XV: 5 specimens.</p></tp:treatment-sec><tp:treatment-sec sec-type="Remarks"><title>Remarks.</title><p><italic><tp:taxon-name>Hypsibius dujardini</tp:taxon-name></italic> belongs to the cosmopolitan <italic>convergens</italic>-<italic>dujardini</italic> complex of species (<xref ref-type="bibr" rid="B41">McInnes 1994</xref>, <xref ref-type="bibr" rid="B56">Miller et al. 2005</xref>, <xref ref-type="bibr" rid="B30">Kaczmarek and Michalczyk 2009a</xref>, <xref ref-type="bibr" rid="B34">Kaczmarek et al. 2014a</xref>), and used to be considered cosmopolitan, but it is most likely a complex of similar (possibly cryptic) species found throughout the world. Due to the limited original description, <italic><tp:taxon-name>Hypsibius dujardini</tp:taxon-name></italic> needs a modern redescription. Nevertheless, the examined specimens correspond perfectly with the original description and the <italic><tp:taxon-name>Hypsibius dujardini</tp:taxon-name></italic> characteristics reviewed by <xref ref-type="bibr" rid="B56">Miller et al. (2005)</xref>.</p></tp:treatment-sec><ref-list><ref id="B41"><mixed-citation xmlns:xlink="http://www.w3.org/1999/xlink" xlink:type="simple"><person-group><name name-style="western"><surname>McInnes</surname><given-names>SJ</given-names></name></person-group> (<year>1994</year>) <article-title>Zoogeographic distribution of terrestrial/freshwater tardigrades from current literature.</article-title><source>Journal of Natural History</source><volume>28</volume>: <fpage>257</fpage>-<lpage>352</lpage>. doi: <ext-link ext-link-type="doi" xlink:href="10.1080/00222939400770131" xlink:type="simple">10.1080/00222939400770131</ext-link></mixed-citation></ref><ref id="B56"><mixed-citation xmlns:xlink="http://www.w3.org/1999/xlink" xlink:type="simple"><person-group><name name-style="western"><surname>Miller</surname><given-names>WR</given-names></name><name name-style="western"><surname>McInnes</surname><given-names>SJ</given-names></name><name name-style="western"><surname>Bergstrøm,</surname><given-names>DM</given-names></name></person-group> (<year>2005</year>) <article-title>Tardigrades of the Australian Antarctic: <italic>Hypsibius heardensis</italic> (Eutardigrada: Hypsibiidae: <italic>dujardini</italic> group) a new species from sub-Antarctic Heard Island.</article-title><source>Zootaxa</source><volume>1022</volume>: <fpage>57</fpage>-<lpage>64</lpage>.</mixed-citation></ref><ref id="B30"><mixed-citation xmlns:xlink="http://www.w3.org/1999/xlink" xlink:type="simple"><person-group><name name-style="western"><surname>Kaczmarek</surname><given-names>Ł</given-names></name><name name-style="western"><surname>Michalczyk</surname><given-names>Ł</given-names></name></person-group> (<year>2009a</year>) <article-title>Redescription of <italic>Hypsibius microps</italic> Thulin, 1928 and <italic>H. pallidus</italic> Thulin, 1911 (Eutardigrada: Hypsibiidae) based on the type material from the Thulin collection.</article-title><source>Zootaxa</source><volume>2275</volume>: <fpage>60</fpage>-<lpage>68</lpage>.</mixed-citation></ref><ref id="B34"><mixed-citation xmlns:xlink="http://www.w3.org/1999/xlink" xlink:type="simple"><person-group><name name-style="western"><surname>Kaczmarek</surname><given-names>Ł</given-names></name><name name-style="western"><surname>Michalczyk</surname><given-names>Ł</given-names></name><name name-style="western"><surname>McInnes</surname><given-names>SJ</given-names></name></person-group> (<year>2014a</year>) <article-title>Annotated zoogeography of non-marine Tardigrada. Part I: Central America.</article-title><source>Zootaxa</source><volume>3763</volume>(<issue>1</issue>): <fpage>1</fpage>-<lpage>62</lpage>. doi: <ext-link ext-link-type="doi" xlink:href="10.11646/zootaxa.3763.1.1" xlink:type="simple">10.11646/zootaxa.3763.1.1</ext-link></mixed-citation></ref></ref-list></tp:taxon-treatment>
