# Supplementary material for: New tardigrade records for the Baltic states with a description of Minibiotus formosus sp. n. (Eutardigrada, Macrobiotidae)
Source: Zookeys. 2014 May 13;(408):81–105. doi: 10.3897/zookeys.408.6612 (PMC4042828; doi:10.3897/zookeys.408.6612)
Supplement: XML Treatment for Hypsibius cf. scabropygus [file zookeys.408.6612-treatment10.xml]

<!DOCTYPE tp:taxon-treatment
  PUBLIC "-//TaxonX//DTD Taxonomic Treatment Publishing DTD v0 20100105//EN" "tax-treatment-NSO.dtd">
<tp:taxon-treatment xmlns:tp="http://www.plazi.org/taxpub"><tp:treatment-meta><mixed-citation publication-type="journal"><person-group><name><surname>Zawierucha</surname><given-names>Krzysztof</given-names></name><name><surname>Dziamięcki</surname><given-names>Jakub</given-names></name><name><surname>Jakubowska</surname><given-names>Natalia</given-names></name><name><surname>Michalczyk</surname><given-names>Łukasz</given-names></name><name><surname>Kaczmarek</surname><given-names>Łukasz</given-names></name></person-group><article-title>New tardigrade records for the Baltic states with a description of <italic>Minibiotus formosus</italic> sp. n. (Eutardigrada, Macrobiotidae)</article-title><source>Zookeys</source><day>13</day><month>5</month><year>2014</year><volume>2014</volume><issue>408</issue><fpage>81</fpage><lpage>105</lpage><pub-id pub-id-type="doi">10.3897/zookeys.408.6612</pub-id></mixed-citation></tp:treatment-meta><tp:nomenclature><tp:taxon-name>
                                                        <tp:taxon-name-part taxon-name-part-type="genus">Hypsibius</tp:taxon-name-part>
                                                        <tp:taxon-name-part taxon-name-part-type="uncertainty-rank">cf.</tp:taxon-name-part>
                                                        <tp:taxon-name-part taxon-name-part-type="species">scabropygus</tp:taxon-name-part>
                                                    </tp:taxon-name><tp:taxon-authority>Cuénot, 1929</tp:taxon-authority><xref ref-type="table" rid="T1">Table 1</xref><xref ref-type="fig" rid="F1">, Figs 1</xref><xref ref-type="fig" rid="F2">–7</xref></tp:nomenclature><tp:treatment-sec sec-type="Localities and specimen numbers"><title>Localities and specimen numbers.</title><p>XI: 1 simplex, XII: 1 specimen, XIV: 34 specimens (including 4 simplexes), XV: 24 specimens (including 6 simplexes).</p></tp:treatment-sec><tp:treatment-sec sec-type="Description"><title>Description</title><p><bold>(measurements in <xref ref-type="table" rid="T1">Table 1</xref>). Adults.</bold> Body transparent/white (after preparation), eyes present in 6 of 15 (40%) specimens mounted in Hoyer’s medium (<xref ref-type="fig" rid="F1">Fig. 1</xref>). Dorsal cuticle sculptured: from head to legs II without tubercles but clearly thickened, from legs II to the caudal end of the body (including legs IV) with irregular tubercles and platelets. Tubercles increasing in size from the anterior to the posterior part of the body, reaching maximum dimensions between legs III and IV, where tubercles sometimes merge and form irregular platelets (<xref ref-type="fig" rid="F1">Figs 2–5</xref>). Irregular tubercles 1.0–6.0 μm in diameter. Ventral cuticle smooth (i.e. without sculpturing). Gibbosities and cuticular pores absent.</p><fig id="F1" position="float" orientation="portrait"><label>Figures 1–5.</label><caption><p><italic><tp:taxon-name>Hypsibius</tp:taxon-name></italic> cf. <italic>scabropygus</italic> Cuénot, 1929: <bold>1</bold> habitus (dorso-lateral view) <bold>2–4</bold> caudo-dorsal cuticle with distinct sculpturing – tubercles and tubercles merged into platelets <bold>5</bold> a single caudo-dorsal platelet. (<bold>1–3:</bold> PCM, <bold>4–5:</bold> SEM).</p></caption><graphic xmlns:xlink="http://www.w3.org/1999/xlink" xlink:href="zookeys-408-081-g001.jpg" position="float" orientation="portrait" xlink:type="simple"/></fig><table-wrap id="T1" position="float" orientation="portrait"><label>Table 1.</label><caption><p>Measurements and <italic>pt</italic> values of selected morphological structures of <italic><tp:taxon-name>Hypsibius</tp:taxon-name></italic> cf. <italic>scabropygus</italic> Cuénot, 1929 mounted in Hoyer’s medium (N – number of specimens/structures measured, RANGE refers to the smallest and the largest structure among all measured specimens; SD – standard deviation).</p></caption><table><tbody><tr><th rowspan="2" colspan="1">CHARACTER</th><th rowspan="2" colspan="1">N</th><th rowspan="1" colspan="6">RANGE</th><th rowspan="1" colspan="2">MEAN</th><th rowspan="1" colspan="2">SD</th></tr><tr><th rowspan="1" colspan="3">µm</th><th rowspan="1" colspan="3"><italic>pt</italic></th><th rowspan="1" colspan="1">µm</th><th rowspan="1" colspan="1"><italic>pt</italic></th><th rowspan="1" colspan="1">µm</th><th rowspan="1" colspan="1"><italic>pt</italic></th></tr><tr><td rowspan="1" colspan="1">Body length</td><td rowspan="1" colspan="1">14</td><td rowspan="1" colspan="1">183</td><td rowspan="1" colspan="1">–</td><td rowspan="1" colspan="1">293</td><td rowspan="1" colspan="1"><italic>808</italic></td><td rowspan="1" colspan="1">–</td><td rowspan="1" colspan="1"><italic>1132</italic></td><td rowspan="1" colspan="1">235</td><td rowspan="1" colspan="1"><italic>949</italic></td><td rowspan="1" colspan="1">33</td><td rowspan="1" colspan="1"><italic>97</italic></td></tr><tr><td rowspan="1" colspan="1">Buccopharyngeal tube</td><td rowspan="1" colspan="1"/><td rowspan="1" colspan="1"/><td rowspan="1" colspan="1"/><td rowspan="1" colspan="1"/><td rowspan="1" colspan="1"/><td rowspan="1" colspan="1"/><td rowspan="1" colspan="1"/><td rowspan="1" colspan="1"/><td rowspan="1" colspan="1"/><td rowspan="1" colspan="1"/><td rowspan="1" colspan="1"/></tr><tr><td rowspan="1" colspan="1">Buccal tube length</td><td rowspan="1" colspan="1">15</td><td rowspan="1" colspan="1">22.0</td><td rowspan="1" colspan="1">–</td><td rowspan="1" colspan="1">28.2</td><td rowspan="1" colspan="1"/><td rowspan="1" colspan="1">–</td><td rowspan="1" colspan="1"/><td rowspan="1" colspan="1">24.6</td><td rowspan="1" colspan="1">–</td><td rowspan="1" colspan="1">2.0</td><td rowspan="1" colspan="1">–</td></tr><tr><td rowspan="1" colspan="1">Stylet support insertion point</td><td rowspan="1" colspan="1">15</td><td rowspan="1" colspan="1">12.0</td><td rowspan="1" colspan="1">–</td><td rowspan="1" colspan="1">15.9</td><td rowspan="1" colspan="1"><italic>51.3</italic></td><td rowspan="1" colspan="1">–</td><td rowspan="1" colspan="1"><italic>57.1</italic></td><td rowspan="1" colspan="1">13.5</td><td rowspan="1" colspan="1"><italic>54.9</italic></td><td rowspan="1" colspan="1">1.1</td><td rowspan="1" colspan="1"><italic>1.6</italic></td></tr><tr><td rowspan="1" colspan="1">Buccal tube external width</td><td rowspan="1" colspan="1">15</td><td rowspan="1" colspan="1">1.5</td><td rowspan="1" colspan="1">–</td><td rowspan="1" colspan="1">2.0</td><td rowspan="1" colspan="1"><italic>6.5</italic></td><td rowspan="1" colspan="1">–</td><td rowspan="1" colspan="1"><italic>8.0</italic></td><td rowspan="1" colspan="1">1.8</td><td rowspan="1" colspan="1"><italic>7.2</italic></td><td rowspan="1" colspan="1">0.2</td><td rowspan="1" colspan="1"><italic>0.5</italic></td></tr><tr><td rowspan="1" colspan="1">Buccal tube internal width</td><td rowspan="1" colspan="1">15</td><td rowspan="1" colspan="1">0.6</td><td rowspan="1" colspan="1">–</td><td rowspan="1" colspan="1">0.9</td><td rowspan="1" colspan="1"><italic>2.1</italic></td><td rowspan="1" colspan="1">–</td><td rowspan="1" colspan="1"><italic>3.4</italic></td><td rowspan="1" colspan="1">0.7</td><td rowspan="1" colspan="1"><italic>2.7</italic></td><td rowspan="1" colspan="1">0.1</td><td rowspan="1" colspan="1"><italic>0.4</italic></td></tr><tr><td rowspan="1" colspan="1">Placoid lengths</td><td rowspan="1" colspan="1"/><td rowspan="1" colspan="1"/><td rowspan="1" colspan="1"/><td rowspan="1" colspan="1"/><td rowspan="1" colspan="1"/><td rowspan="1" colspan="1"/><td rowspan="1" colspan="1"/><td rowspan="1" colspan="1"/><td rowspan="1" colspan="1"/><td rowspan="1" colspan="1"/><td rowspan="1" colspan="1"/></tr><tr><td rowspan="1" colspan="1">Macroplacoid 1</td><td rowspan="1" colspan="1">15</td><td rowspan="1" colspan="1">1.8</td><td rowspan="1" colspan="1">–</td><td rowspan="1" colspan="1">3.2</td><td rowspan="1" colspan="1"><italic>7.7</italic></td><td rowspan="1" colspan="1">–</td><td rowspan="1" colspan="1"><italic>12.3</italic></td><td rowspan="1" colspan="1">2.4</td><td rowspan="1" colspan="1"><italic>9.6</italic></td><td rowspan="1" colspan="1">0.4</td><td rowspan="1" colspan="1"><italic>1.3</italic></td></tr><tr><td rowspan="1" colspan="1">Macroplacoid 2</td><td rowspan="1" colspan="1">15</td><td rowspan="1" colspan="1">1.7</td><td rowspan="1" colspan="1">–</td><td rowspan="1" colspan="1">2.7</td><td rowspan="1" colspan="1"><italic>7.2</italic></td><td rowspan="1" colspan="1">–</td><td rowspan="1" colspan="1"><italic>11.3</italic></td><td rowspan="1" colspan="1">2.2</td><td rowspan="1" colspan="1"><italic>8.9</italic></td><td rowspan="1" colspan="1">0.3</td><td rowspan="1" colspan="1"><italic>1.1</italic></td></tr><tr><td rowspan="1" colspan="1">Macroplacoid row</td><td rowspan="1" colspan="1">15</td><td rowspan="1" colspan="1">4.7</td><td rowspan="1" colspan="1">–</td><td rowspan="1" colspan="1">6.3</td><td rowspan="1" colspan="1"><italic>19.1</italic></td><td rowspan="1" colspan="1">–</td><td rowspan="1" colspan="1"><italic>26.5</italic></td><td rowspan="1" colspan="1">5.3</td><td rowspan="1" colspan="1"><italic>21.7</italic></td><td rowspan="1" colspan="1">0.5</td><td rowspan="1" colspan="1"><italic>1.8</italic></td></tr><tr><td rowspan="1" colspan="1">Claw 1 lengths</td><td rowspan="1" colspan="1"/><td rowspan="1" colspan="1"/><td rowspan="1" colspan="1"/><td rowspan="1" colspan="1"/><td rowspan="1" colspan="1"/><td rowspan="1" colspan="1"/><td rowspan="1" colspan="1"/><td rowspan="1" colspan="1"/><td rowspan="1" colspan="1"/><td rowspan="1" colspan="1"/><td rowspan="1" colspan="1"/></tr><tr><td rowspan="1" colspan="1">External base</td><td rowspan="1" colspan="1">14</td><td rowspan="1" colspan="1">2.2</td><td rowspan="1" colspan="1">–</td><td rowspan="1" colspan="1">4.5</td><td rowspan="1" colspan="1"><italic>9.1</italic></td><td rowspan="1" colspan="1">–</td><td rowspan="1" colspan="1"><italic>17.2</italic></td><td rowspan="1" colspan="1">3.5</td><td rowspan="1" colspan="1"><italic>14.1</italic></td><td rowspan="1" colspan="1">0.7</td><td rowspan="1" colspan="1"><italic>2.1</italic></td></tr><tr><td rowspan="1" colspan="1">External primary branch</td><td rowspan="1" colspan="1">14</td><td rowspan="1" colspan="1">4.0</td><td rowspan="1" colspan="1">–</td><td rowspan="1" colspan="1">8.8</td><td rowspan="1" colspan="1"><italic>18.2</italic></td><td rowspan="1" colspan="1">–</td><td rowspan="1" colspan="1"><italic>36.1</italic></td><td rowspan="1" colspan="1">6.9</td><td rowspan="1" colspan="1"><italic>28.1</italic></td><td rowspan="1" colspan="1">1.5</td><td rowspan="1" colspan="1"><italic>5.0</italic></td></tr><tr><td rowspan="1" colspan="1">External secondary branch</td><td rowspan="1" colspan="1">14</td><td rowspan="1" colspan="1">2.3</td><td rowspan="1" colspan="1">–</td><td rowspan="1" colspan="1">5.9</td><td rowspan="1" colspan="1"><italic>10.5</italic></td><td rowspan="1" colspan="1">–</td><td rowspan="1" colspan="1"><italic>24.4</italic></td><td rowspan="1" colspan="1">4.4</td><td rowspan="1" colspan="1"><italic>17.9</italic></td><td rowspan="1" colspan="1">1.0</td><td rowspan="1" colspan="1"><italic>3.9</italic></td></tr><tr><td rowspan="1" colspan="1">Internal base</td><td rowspan="1" colspan="1">12</td><td rowspan="1" colspan="1">2.1</td><td rowspan="1" colspan="1">–</td><td rowspan="1" colspan="1">4.1</td><td rowspan="1" colspan="1"><italic>9.3</italic></td><td rowspan="1" colspan="1">–</td><td rowspan="1" colspan="1"><italic>15.5</italic></td><td rowspan="1" colspan="1">3.3</td><td rowspan="1" colspan="1"><italic>13.4</italic></td><td rowspan="1" colspan="1">0.6</td><td rowspan="1" colspan="1"><italic>1.8</italic></td></tr><tr><td rowspan="1" colspan="1">Internal primary branch</td><td rowspan="1" colspan="1">12</td><td rowspan="1" colspan="1">3.8</td><td rowspan="1" colspan="1">–</td><td rowspan="1" colspan="1">5.9</td><td rowspan="1" colspan="1"><italic>16.0</italic></td><td rowspan="1" colspan="1">–</td><td rowspan="1" colspan="1"><italic>23.5</italic></td><td rowspan="1" colspan="1">4.8</td><td rowspan="1" colspan="1"><italic>19.3</italic></td><td rowspan="1" colspan="1">0.6</td><td rowspan="1" colspan="1"><italic>2.0</italic></td></tr><tr><td rowspan="1" colspan="1">Internal secondary branch</td><td rowspan="1" colspan="1">12</td><td rowspan="1" colspan="1">2.4</td><td rowspan="1" colspan="1">–</td><td rowspan="1" colspan="1">4.3</td><td rowspan="1" colspan="1"><italic>9.9</italic></td><td rowspan="1" colspan="1">–</td><td rowspan="1" colspan="1"><italic>16.5</italic></td><td rowspan="1" colspan="1">3.3</td><td rowspan="1" colspan="1"><italic>13.3</italic></td><td rowspan="1" colspan="1">0.6</td><td rowspan="1" colspan="1"><italic>2.0</italic></td></tr><tr><td rowspan="1" colspan="1">Claw 2 lengths</td><td rowspan="1" colspan="1"/><td rowspan="1" colspan="1"/><td rowspan="1" colspan="1"/><td rowspan="1" colspan="1"/><td rowspan="1" colspan="1"/><td rowspan="1" colspan="1"/><td rowspan="1" colspan="1"/><td rowspan="1" colspan="1"/><td rowspan="1" colspan="1"/><td rowspan="1" colspan="1"/><td rowspan="1" colspan="1"/></tr><tr><td rowspan="1" colspan="1">External base</td><td rowspan="1" colspan="1">11</td><td rowspan="1" colspan="1">3.0</td><td rowspan="1" colspan="1">–</td><td rowspan="1" colspan="1">5.2</td><td rowspan="1" colspan="1"><italic>12.4</italic></td><td rowspan="1" colspan="1">–</td><td rowspan="1" colspan="1"><italic>19.9</italic></td><td rowspan="1" colspan="1">4.1</td><td rowspan="1" colspan="1"><italic>16.7</italic></td><td rowspan="1" colspan="1">0.7</td><td rowspan="1" colspan="1"><italic>2.2</italic></td></tr><tr><td rowspan="1" colspan="1">External primary branch</td><td rowspan="1" colspan="1">13</td><td rowspan="1" colspan="1">6.7</td><td rowspan="1" colspan="1">–</td><td rowspan="1" colspan="1">10.4</td><td rowspan="1" colspan="1"><italic>29.7</italic></td><td rowspan="1" colspan="1">–</td><td rowspan="1" colspan="1"><italic>43.7</italic></td><td rowspan="1" colspan="1">8.5</td><td rowspan="1" colspan="1"><italic>34.7</italic></td><td rowspan="1" colspan="1">1.3</td><td rowspan="1" colspan="1"><italic>4.4</italic></td></tr><tr><td rowspan="1" colspan="1">External secondary branch</td><td rowspan="1" colspan="1">13</td><td rowspan="1" colspan="1">4.3</td><td rowspan="1" colspan="1">–</td><td rowspan="1" colspan="1">6.7</td><td rowspan="1" colspan="1"><italic>19.0</italic></td><td rowspan="1" colspan="1">–</td><td rowspan="1" colspan="1"><italic>27.2</italic></td><td rowspan="1" colspan="1">5.4</td><td rowspan="1" colspan="1"><italic>21.9</italic></td><td rowspan="1" colspan="1">0.7</td><td rowspan="1" colspan="1"><italic>2.6</italic></td></tr><tr><td rowspan="1" colspan="1">Internal base</td><td rowspan="1" colspan="1">10</td><td rowspan="1" colspan="1">2.4</td><td rowspan="1" colspan="1">–</td><td rowspan="1" colspan="1">4.5</td><td rowspan="1" colspan="1"><italic>10.9</italic></td><td rowspan="1" colspan="1">–</td><td rowspan="1" colspan="1"><italic>18.9</italic></td><td rowspan="1" colspan="1">3.6</td><td rowspan="1" colspan="1"><italic>14.6</italic></td><td rowspan="1" colspan="1">0.7</td><td rowspan="1" colspan="1"><italic>2.2</italic></td></tr><tr><td rowspan="1" colspan="1">Internal primary branch</td><td rowspan="1" colspan="1">12</td><td rowspan="1" colspan="1">4.0</td><td rowspan="1" colspan="1">–</td><td rowspan="1" colspan="1">6.7</td><td rowspan="1" colspan="1"><italic>17.7</italic></td><td rowspan="1" colspan="1">–</td><td rowspan="1" colspan="1"><italic>27.2</italic></td><td rowspan="1" colspan="1">5.4</td><td rowspan="1" colspan="1"><italic>22.0</italic></td><td rowspan="1" colspan="1">0.9</td><td rowspan="1" colspan="1"><italic>2.9</italic></td></tr><tr><td rowspan="1" colspan="1">Internal secondary branch</td><td rowspan="1" colspan="1">12</td><td rowspan="1" colspan="1">2.6</td><td rowspan="1" colspan="1">–</td><td rowspan="1" colspan="1">5.4</td><td rowspan="1" colspan="1"><italic>11.8</italic></td><td rowspan="1" colspan="1">–</td><td rowspan="1" colspan="1"><italic>22.0</italic></td><td rowspan="1" colspan="1">4.1</td><td rowspan="1" colspan="1"><italic>16.7</italic></td><td rowspan="1" colspan="1">0.9</td><td rowspan="1" colspan="1"><italic>3.0</italic></td></tr><tr><td rowspan="1" colspan="1">Claw 3 lengths</td><td rowspan="1" colspan="1"/><td rowspan="1" colspan="1"/><td rowspan="1" colspan="1"/><td rowspan="1" colspan="1"/><td rowspan="1" colspan="1"/><td rowspan="1" colspan="1"/><td rowspan="1" colspan="1"/><td rowspan="1" colspan="1"/><td rowspan="1" colspan="1"/><td rowspan="1" colspan="1"/><td rowspan="1" colspan="1"/></tr><tr><td rowspan="1" colspan="1">External base</td><td rowspan="1" colspan="1">9</td><td rowspan="1" colspan="1">2.7</td><td rowspan="1" colspan="1">–</td><td rowspan="1" colspan="1">6.2</td><td rowspan="1" colspan="1"><italic>11.9</italic></td><td rowspan="1" colspan="1">–</td><td rowspan="1" colspan="1"><italic>23.8</italic></td><td rowspan="1" colspan="1">4.3</td><td rowspan="1" colspan="1"><italic>17.3</italic></td><td rowspan="1" colspan="1">1.0</td><td rowspan="1" colspan="1"><italic>3.5</italic></td></tr><tr><td rowspan="1" colspan="1">External primary branch</td><td rowspan="1" colspan="1">9</td><td rowspan="1" colspan="1">7.2</td><td rowspan="1" colspan="1">–</td><td rowspan="1" colspan="1">10.4</td><td rowspan="1" colspan="1"><italic>29.3</italic></td><td rowspan="1" colspan="1">–</td><td rowspan="1" colspan="1"><italic>43.7</italic></td><td rowspan="1" colspan="1">8.8</td><td rowspan="1" colspan="1"><italic>35.7</italic></td><td rowspan="1" colspan="1">1.1</td><td rowspan="1" colspan="1"><italic>4.4</italic></td></tr><tr><td rowspan="1" colspan="1">External secondary branch</td><td rowspan="1" colspan="1">9</td><td rowspan="1" colspan="1">3.6</td><td rowspan="1" colspan="1">–</td><td rowspan="1" colspan="1">6.5</td><td rowspan="1" colspan="1"><italic>12.8</italic></td><td rowspan="1" colspan="1">–</td><td rowspan="1" colspan="1"><italic>27.3</italic></td><td rowspan="1" colspan="1">5.2</td><td rowspan="1" colspan="1"><italic>21.0</italic></td><td rowspan="1" colspan="1">1.0</td><td rowspan="1" colspan="1"><italic>4.3</italic></td></tr><tr><td rowspan="1" colspan="1">Internal base</td><td rowspan="1" colspan="1">11</td><td rowspan="1" colspan="1">2.3</td><td rowspan="1" colspan="1">–</td><td rowspan="1" colspan="1">4.1</td><td rowspan="1" colspan="1"><italic>10.5</italic></td><td rowspan="1" colspan="1">–</td><td rowspan="1" colspan="1"><italic>17.2</italic></td><td rowspan="1" colspan="1">3.4</td><td rowspan="1" colspan="1"><italic>13.9</italic></td><td rowspan="1" colspan="1">0.6</td><td rowspan="1" colspan="1"><italic>1.9</italic></td></tr><tr><td rowspan="1" colspan="1">Internal primary branch</td><td rowspan="1" colspan="1">13</td><td rowspan="1" colspan="1">3.8</td><td rowspan="1" colspan="1">–</td><td rowspan="1" colspan="1">6.5</td><td rowspan="1" colspan="1"><italic>17.3</italic></td><td rowspan="1" colspan="1">–</td><td rowspan="1" colspan="1"><italic>27.3</italic></td><td rowspan="1" colspan="1">5.4</td><td rowspan="1" colspan="1"><italic>21.8</italic></td><td rowspan="1" colspan="1">0.9</td><td rowspan="1" colspan="1"><italic>3.1</italic></td></tr><tr><td rowspan="1" colspan="1">Internal secondary branch</td><td rowspan="1" colspan="1">12</td><td rowspan="1" colspan="1">2.7</td><td rowspan="1" colspan="1">–</td><td rowspan="1" colspan="1">6.1</td><td rowspan="1" colspan="1"><italic>12.2</italic></td><td rowspan="1" colspan="1">–</td><td rowspan="1" colspan="1"><italic>24.8</italic></td><td rowspan="1" colspan="1">3.9</td><td rowspan="1" colspan="1"><italic>16.0</italic></td><td rowspan="1" colspan="1">0.9</td><td rowspan="1" colspan="1"><italic>3.5</italic></td></tr><tr><td rowspan="1" colspan="1">Claw 4 lengths</td><td rowspan="1" colspan="1"/><td rowspan="1" colspan="1"/><td rowspan="1" colspan="1"/><td rowspan="1" colspan="1"/><td rowspan="1" colspan="1"/><td rowspan="1" colspan="1"/><td rowspan="1" colspan="1"/><td rowspan="1" colspan="1"/><td rowspan="1" colspan="1"/><td rowspan="1" colspan="1"/><td rowspan="1" colspan="1"/></tr><tr><td rowspan="1" colspan="1">Anterior base</td><td rowspan="1" colspan="1">13</td><td rowspan="1" colspan="1">3.3</td><td rowspan="1" colspan="1">–</td><td rowspan="1" colspan="1">5.6</td><td rowspan="1" colspan="1"><italic>12.8</italic></td><td rowspan="1" colspan="1">–</td><td rowspan="1" colspan="1"><italic>20.1</italic></td><td rowspan="1" colspan="1">4.1</td><td rowspan="1" colspan="1"><italic>16.8</italic></td><td rowspan="1" colspan="1">0.6</td><td rowspan="1" colspan="1"><italic>2.2</italic></td></tr><tr><td rowspan="1" colspan="1">Anterior primary branch</td><td rowspan="1" colspan="1">13</td><td rowspan="1" colspan="1">4.4</td><td rowspan="1" colspan="1">–</td><td rowspan="1" colspan="1">7.5</td><td rowspan="1" colspan="1"><italic>19.5</italic></td><td rowspan="1" colspan="1">–</td><td rowspan="1" colspan="1"><italic>31.1</italic></td><td rowspan="1" colspan="1">5.9</td><td rowspan="1" colspan="1"><italic>24.2</italic></td><td rowspan="1" colspan="1">1.1</td><td rowspan="1" colspan="1"><italic>3.9</italic></td></tr><tr><td rowspan="1" colspan="1">Anterior secondary branch</td><td rowspan="1" colspan="1">11</td><td rowspan="1" colspan="1">3.1</td><td rowspan="1" colspan="1">–</td><td rowspan="1" colspan="1">13.2</td><td rowspan="1" colspan="1"><italic>13.0</italic></td><td rowspan="1" colspan="1">–</td><td rowspan="1" colspan="1"><italic>47.3</italic></td><td rowspan="1" colspan="1">4.8</td><td rowspan="1" colspan="1"><italic>18.9</italic></td><td rowspan="1" colspan="1">2.9</td><td rowspan="1" colspan="1"><italic>9.7</italic></td></tr><tr><td rowspan="1" colspan="1">Posterior base</td><td rowspan="1" colspan="1">12</td><td rowspan="1" colspan="1">2.7</td><td rowspan="1" colspan="1">–</td><td rowspan="1" colspan="1">5.4</td><td rowspan="1" colspan="1"><italic>12.3</italic></td><td rowspan="1" colspan="1">–</td><td rowspan="1" colspan="1"><italic>21.5</italic></td><td rowspan="1" colspan="1">4.5</td><td rowspan="1" colspan="1"><italic>18.2</italic></td><td rowspan="1" colspan="1">0.9</td><td rowspan="1" colspan="1"><italic>3.1</italic></td></tr><tr><td rowspan="1" colspan="1">Posterior primary branch</td><td rowspan="1" colspan="1">12</td><td rowspan="1" colspan="1">4.9</td><td rowspan="1" colspan="1">–</td><td rowspan="1" colspan="1">14.9</td><td rowspan="1" colspan="1"><italic>22.0</italic></td><td rowspan="1" colspan="1">–</td><td rowspan="1" colspan="1"><italic>60.6</italic></td><td rowspan="1" colspan="1">10.3</td><td rowspan="1" colspan="1"><italic>41.9</italic></td><td rowspan="1" colspan="1">2.9</td><td rowspan="1" colspan="1"><italic>11.2</italic></td></tr><tr><td rowspan="1" colspan="1">Posterior secondary branch</td><td rowspan="1" colspan="1">12</td><td rowspan="1" colspan="1">4.0</td><td rowspan="1" colspan="1">–</td><td rowspan="1" colspan="1">6.5</td><td rowspan="1" colspan="1"><italic>15.4</italic></td><td rowspan="1" colspan="1">–</td><td rowspan="1" colspan="1"><italic>25.6</italic></td><td rowspan="1" colspan="1">5.2</td><td rowspan="1" colspan="1"><italic>21.2</italic></td><td rowspan="1" colspan="1">0.9</td><td rowspan="1" colspan="1"><italic>3.4</italic></td></tr></tbody></table></table-wrap><p>Bucco-pharyngeal apparatus of the <italic><tp:taxon-name>Hypsibius</tp:taxon-name></italic> type, without the ventral lamina, and with forked apophyses for stylet muscles (<xref ref-type="fig" rid="F2">Fig. 6</xref>). Peribuccal lamellae absent. Teeth in the oral cavity armature absent or not visible under PCM. Pharyngeal bulb with apophyses and with two granular macroplacoids (both, without constrictions). Macroplacoid length sequence 2&lt;1. Microplacoid and septulum absent.</p><fig id="F2" position="float" orientation="portrait"><label>Figures 6–7.</label><caption><p><italic><tp:taxon-name>Hypsibius</tp:taxon-name></italic> cf. <italic>scabropygus</italic> Cuénot, 1929: <bold>6</bold> bucco-pharyngeal apparatus (dorso-ventral projection, ventral placoids in the insert) <bold>7</bold> claws IV (arrow indicates a small cuticular bar near the posterior claw). (Both PCM).</p></caption><graphic xmlns:xlink="http://www.w3.org/1999/xlink" xlink:href="zookeys-408-081-g002.jpg" position="float" orientation="portrait" xlink:type="simple"/></fig><p>Claws of the <italic><tp:taxon-name>Hypsibius</tp:taxon-name></italic> type, internal claws much smaller and of a different shape than the external claws (<xref ref-type="fig" rid="F2">Fig. 7</xref>). All main branches with large accessory points. Smooth, indistinct areoles under claws usually visible only on posterior claws IV. Cuticular bars under claws I-III absent but a small bar is present near the posterior claw IV (<xref ref-type="fig" rid="F2">Fig. 7</xref>, arrow).</p><p><bold>Eggs.</bold> Unknown.</p><!--PageBreak--></tp:treatment-sec><tp:treatment-sec sec-type="Remarks"><title>Remarks.</title><!--PageBreak--><p><italic><tp:taxon-name>Hypsibius scabropygus</tp:taxon-name></italic> has been recorded from many localities, mostly in the Holarctic (<xref ref-type="bibr" rid="B41">McInnes 1994</xref>). In general, our specimens correspond to the original description by <xref ref-type="bibr" rid="B8">Cuénot (1929</xref>, <xref ref-type="bibr" rid="B9">1932</xref>) and later descriptions by <xref ref-type="bibr" rid="B39">Marcus (1930)</xref> (=<italic><tp:taxon-name>Hypsibius callimerus</tp:taxon-name></italic> spec. nov.), and by <xref ref-type="bibr" rid="B77">Ramazzotti and Maucci (1983)</xref>. However, importantly, none of the above mentioned descriptions reported a bar between anterior and posterior claws IV, which is present in all our specimens. Given the bar is small, it is possible that it was overlooked by Cuénot and later authors. If, however, <italic><tp:taxon-name>Hypsibius scabropygus</tp:taxon-name></italic> does not have the bar, then our specimens should probably be classified as a new species. Thus, until <italic><tp:taxon-name>Hypsibius scabropygus</tp:taxon-name></italic> is redescribed, our Latvian and Estonian records should be regarded as <italic><tp:taxon-name>Hypsibius</tp:taxon-name></italic> cf. <italic>scabropygus</italic>. As there is a possibility of our specimens belonging to a new species, we provide standard morphometrics (<xref ref-type="table" rid="T1">Table 1</xref>) and photographs (<xref ref-type="fig" rid="F1">Figs 1</xref>–<xref ref-type="fig" rid="F2">7</xref>).</p></tp:treatment-sec><ref-list><ref id="B41"><mixed-citation xmlns:xlink="http://www.w3.org/1999/xlink" xlink:type="simple"><person-group><name name-style="western"><surname>McInnes</surname><given-names>SJ</given-names></name></person-group> (<year>1994</year>) <article-title>Zoogeographic distribution of terrestrial/freshwater tardigrades from current literature.</article-title><source>Journal of Natural History</source><volume>28</volume>: <fpage>257</fpage>-<lpage>352</lpage>. doi: <ext-link ext-link-type="doi" xlink:href="10.1080/00222939400770131" xlink:type="simple">10.1080/00222939400770131</ext-link></mixed-citation></ref><ref id="B8"><mixed-citation xmlns:xlink="http://www.w3.org/1999/xlink" xlink:type="simple"><person-group><name name-style="western"><surname>Cuénot</surname><given-names>L</given-names></name></person-group> (<year>1929</year>) <article-title>Description d’un tardigrade nouveau de la faune francaise.</article-title><source>Archives d’anatomie Microscopique</source><volume>25</volume>: <fpage>121</fpage>-<lpage>125</lpage>.</mixed-citation></ref><ref id="B9"><mixed-citation xmlns:xlink="http://www.w3.org/1999/xlink" xlink:type="simple"><person-group><name name-style="western"><surname>Cuénot</surname><given-names>L</given-names></name></person-group> (<year>1932</year>) <article-title>Tardigrades</article-title>. In: <person-group><name name-style="western"><surname>Lechevalier</surname><given-names>P</given-names></name></person-group> (<role>Ed</role>) <source>Faune de France</source><volume>24</volume>: <fpage>1</fpage>-<lpage>96</lpage>.</mixed-citation></ref><ref id="B39"><mixed-citation xmlns:xlink="http://www.w3.org/1999/xlink" xlink:type="simple"><person-group><name name-style="western"><surname>Marcus</surname><given-names>E</given-names></name></person-group> (<year>1930</year>) <article-title>Beiträge zur Tardigradensystematik.</article-title><source>Zoologische Jahrbuecher Systematik</source><volume>59</volume>: <fpage>363</fpage>-<lpage>386</lpage>.</mixed-citation></ref><ref id="B77"><mixed-citation xmlns:xlink="http://www.w3.org/1999/xlink" xlink:type="simple"><person-group><name name-style="western"><surname>Ramazzotti</surname><given-names>G</given-names></name><name name-style="western"><surname>Maucci</surname><given-names>W</given-names></name></person-group> (<year>1983</year>) <article-title>Il Phylum Tardigrada.</article-title><source>Memorie dell’Istituto Italiano di Idrobiologia</source><volume>41</volume>: <fpage>1</fpage>-<lpage>1012</lpage>.</mixed-citation></ref></ref-list></tp:taxon-treatment>
