# Supplementary material for: New tardigrade records for the Baltic states with a description of Minibiotus formosus sp. n. (Eutardigrada, Macrobiotidae)
Source: Zookeys. 2014 May 13;(408):81–105. doi: 10.3897/zookeys.408.6612 (PMC4042828; doi:10.3897/zookeys.408.6612)
Supplement: XML Treatment for Macrobiotus harmsworthi harmsworthi [file zookeys.408.6612-treatment14.xml]

<!DOCTYPE tp:taxon-treatment
  PUBLIC "-//TaxonX//DTD Taxonomic Treatment Publishing DTD v0 20100105//EN" "tax-treatment-NSO.dtd">
<tp:taxon-treatment xmlns:tp="http://www.plazi.org/taxpub"><tp:treatment-meta><mixed-citation publication-type="journal"><person-group><name><surname>Zawierucha</surname><given-names>Krzysztof</given-names></name><name><surname>Dziamięcki</surname><given-names>Jakub</given-names></name><name><surname>Jakubowska</surname><given-names>Natalia</given-names></name><name><surname>Michalczyk</surname><given-names>Łukasz</given-names></name><name><surname>Kaczmarek</surname><given-names>Łukasz</given-names></name></person-group><article-title>New tardigrade records for the Baltic states with a description of <italic>Minibiotus formosus</italic> sp. n. (Eutardigrada, Macrobiotidae)</article-title><source>Zookeys</source><day>13</day><month>5</month><year>2014</year><volume>2014</volume><issue>408</issue><fpage>81</fpage><lpage>105</lpage><pub-id pub-id-type="doi">10.3897/zookeys.408.6612</pub-id></mixed-citation></tp:treatment-meta><tp:nomenclature><tp:taxon-name>
                                                    <tp:taxon-name-part taxon-name-part-type="genus">Macrobiotus</tp:taxon-name-part>
                                                    <tp:taxon-name-part taxon-name-part-type="species">harmsworthi</tp:taxon-name-part>
                                                    <tp:taxon-name-part taxon-name-part-type="subspecies">harmsworthi</tp:taxon-name-part>
                                                </tp:taxon-name><tp:taxon-authority>Murray, 1907</tp:taxon-authority></tp:nomenclature><tp:treatment-sec sec-type="Localities and specimen numbers"><title>Localities and specimen numbers.</title><p>XI: 1 egg, XIV: 8 specimens, 1 egg.</p></tp:treatment-sec><tp:treatment-sec sec-type="Remarks"><title>Remarks.</title><p>The species belongs to the <italic>harmsworthi</italic> group which is widely distributed across a broad range of ecosystems throughout the world (<xref ref-type="bibr" rid="B41">McInnes 1994</xref>, <xref ref-type="bibr" rid="B34">Kaczmarek et al. 2014a</xref>). In the last decade many new species within this group were described from a variety of localities (<xref ref-type="bibr" rid="B47">Michalczyk and Kaczmarek 2003b</xref>, <xref ref-type="bibr" rid="B69">Pilato et al. 2004</xref>, <xref ref-type="bibr" rid="B81">Tumanov 2005a</xref>, <xref ref-type="bibr" rid="B64">Pilato and Lisi 2006a</xref>, <xref ref-type="bibr" rid="B65">b</xref>, <xref ref-type="bibr" rid="B70">Pilato et al. 2006a</xref>, <xref ref-type="bibr" rid="B32">Kaczmarek et al. 2007</xref>, <xref ref-type="bibr" rid="B31">Kaczmarek and Michalczyk 2009b</xref>, <xref ref-type="bibr" rid="B66">Pilato and Lisi 2009a</xref>, <xref ref-type="bibr" rid="B78">Rossi et al. 2009</xref>, see also <xref ref-type="bibr" rid="B36">Kaczmarek et al. 2011</xref> for the diagnostic key to the group). Due to many uncertain reports of <italic><tp:taxon-name>Macrobiotus harmsworthi harmsworthi</tp:taxon-name></italic>, especially in older literature, the distribution of the species is currently unknown. Specimens found in the present study correspond well to the characters presented in <xref ref-type="bibr" rid="B72">Pilato et al. (2000)</xref> and were successfully identified with the key by <xref ref-type="bibr" rid="B36">Kaczmarek et al. (2011)</xref>.</p></tp:treatment-sec><ref-list><ref id="B41"><mixed-citation xmlns:xlink="http://www.w3.org/1999/xlink" xlink:type="simple"><person-group><name name-style="western"><surname>McInnes</surname><given-names>SJ</given-names></name></person-group> (<year>1994</year>) <article-title>Zoogeographic distribution of terrestrial/freshwater tardigrades from current literature.</article-title><source>Journal of Natural History</source><volume>28</volume>: <fpage>257</fpage>-<lpage>352</lpage>. doi: <ext-link ext-link-type="doi" xlink:href="10.1080/00222939400770131" xlink:type="simple">10.1080/00222939400770131</ext-link></mixed-citation></ref><ref id="B34"><mixed-citation xmlns:xlink="http://www.w3.org/1999/xlink" xlink:type="simple"><person-group><name name-style="western"><surname>Kaczmarek</surname><given-names>Ł</given-names></name><name name-style="western"><surname>Michalczyk</surname><given-names>Ł</given-names></name><name name-style="western"><surname>McInnes</surname><given-names>SJ</given-names></name></person-group> (<year>2014a</year>) <article-title>Annotated zoogeography of non-marine Tardigrada. Part I: Central America.</article-title><source>Zootaxa</source><volume>3763</volume>(<issue>1</issue>): <fpage>1</fpage>-<lpage>62</lpage>. doi: <ext-link ext-link-type="doi" xlink:href="10.11646/zootaxa.3763.1.1" xlink:type="simple">10.11646/zootaxa.3763.1.1</ext-link></mixed-citation></ref><ref id="B47"><mixed-citation xmlns:xlink="http://www.w3.org/1999/xlink" xlink:type="simple"><person-group><name name-style="western"><surname>Michalczyk</surname><given-names>Ł</given-names></name><name name-style="western"><surname>Kaczmarek</surname><given-names>Ł</given-names></name></person-group> (<year>2003b</year>) <article-title>A description of the new tardigrade <italic>Macrobiotus reinhardti</italic> (Eutardigrada, Macrobiotidae, <italic>harmsworthi</italic> group) with some remarks on the oral cavity armature within the genus <italic>Macrobiotus</italic> Schultze.</article-title><source>Zootaxa</source><volume>331</volume>: <fpage>1</fpage>-<lpage>24</lpage>.</mixed-citation></ref><ref id="B69"><mixed-citation xmlns:xlink="http://www.w3.org/1999/xlink" xlink:type="simple"><person-group><name name-style="western"><surname>Pilato</surname><given-names>G</given-names></name><name name-style="western"><surname>Binda</surname><given-names>MG</given-names></name><name name-style="western"><surname>Lisi</surname><given-names>O</given-names></name></person-group> (<year>2004</year>) <article-title>Notes on tardigrades of the Seychelles with the description of three new species.</article-title><source>Italian Journal of Zoology</source><volume>71</volume>: <fpage>171</fpage>-<lpage>178</lpage>. doi: <ext-link ext-link-type="doi" xlink:href="10.1080/11250000409356569" xlink:type="simple">10.1080/11250000409356569</ext-link></mixed-citation></ref><ref id="B81"><mixed-citation xmlns:xlink="http://www.w3.org/1999/xlink" xlink:type="simple"><person-group><name name-style="western"><surname>Tumanov</surname><given-names>DV</given-names></name></person-group> (<year>2005a</year>) <article-title>Two new species of <italic>Macrobiotus</italic> (Eutardigrada, Macrobiotidae) from Tien Shan (Kirghizia), with notes on <italic>Macrobiotus tenuis</italic> group.</article-title><source>Zootaxa</source><volume>1043</volume>: <fpage>33</fpage>-<lpage>46</lpage>.</mixed-citation></ref><ref id="B64"><mixed-citation xmlns:xlink="http://www.w3.org/1999/xlink" xlink:type="simple"><person-group><name name-style="western"><surname>Pilato</surname><given-names>G</given-names></name><name name-style="western"><surname>Lisi</surname><given-names>O</given-names></name></person-group> (<year>2006a</year>) <article-title><italic>Macrobiotus rigidus</italic> sp. n., a new species of eutardigrade from New Zealand.</article-title><source>Zootaxa</source><volume>1109</volume>: <fpage>49</fpage>-<lpage>55</lpage>.</mixed-citation></ref><ref id="B65"><mixed-citation xmlns:xlink="http://www.w3.org/1999/xlink" xlink:type="simple"><person-group><name name-style="western"><surname>Pilato</surname><given-names>G</given-names></name><name name-style="western"><surname>Lisi</surname><given-names>O</given-names></name></person-group> (<year>2006b</year>) <article-title>Notes on some tardigrades from southern Mexico with description of three new species.</article-title><source>Zootaxa</source><volume>1236</volume>: <fpage>53</fpage>-<lpage>68</lpage>.</mixed-citation></ref><ref id="B70"><mixed-citation xmlns:xlink="http://www.w3.org/1999/xlink" xlink:type="simple"><person-group><name name-style="western"><surname>Pilato</surname><given-names>G</given-names></name><name name-style="western"><surname>Binda</surname><given-names>MG</given-names></name><name name-style="western"><surname>Lisi</surname><given-names>O</given-names></name></person-group> (<year>2006a</year>) <article-title>Three new species of eutardigrades from the Seychelles.</article-title><source>New Zealand Journal of Zoology</source><volume>33</volume>: <fpage>39</fpage>-<lpage>48</lpage>. doi: <ext-link ext-link-type="doi" xlink:href="10.1080/03014223.2006.9518429" xlink:type="simple">10.1080/03014223.2006.9518429</ext-link></mixed-citation></ref><ref id="B32"><mixed-citation xmlns:xlink="http://www.w3.org/1999/xlink" xlink:type="simple"><person-group><name name-style="western"><surname>Kaczmarek</surname><given-names>Ł</given-names></name><name name-style="western"><surname>Michalczyk</surname><given-names>Ł</given-names></name><name name-style="western"><surname>Degma</surname><given-names>P</given-names></name></person-group> (<year>2007</year>) <article-title>Description of a new tardigrade, <italic>Macrobiotus barbarae</italic> (Eutardigrada: Macrobiotidae), from the Dominican Republic.</article-title><source>Annales Zoologici</source><volume>57</volume>(<issue>3</issue>): <fpage>363</fpage>-<lpage>369</lpage>.</mixed-citation></ref><ref id="B31"><mixed-citation xmlns:xlink="http://www.w3.org/1999/xlink" xlink:type="simple"><person-group><name name-style="western"><surname>Kaczmarek</surname><given-names>Ł</given-names></name><name name-style="western"><surname>Michalczyk</surname><given-names>Ł</given-names></name></person-group> (<year>2009b</year>) <article-title>Two new species of Macrobiotidae, <italic>Macrobiotus szeptyckii</italic> (<italic>harmsworthi</italic> group) and <italic>Macrobiotus kazmierskii</italic> (<italic>hufelandi</italic> group) from Argentina.</article-title><source>Acta Zoologica Cracoviensia</source><volume>52B</volume>: <fpage>87</fpage>–<lpage>99</lpage>. doi: <ext-link ext-link-type="doi" xlink:href="10.3409/azc.52b_1-2.87-99" xlink:type="simple">10.3409/azc.52b_1-2.87-99</ext-link></mixed-citation></ref><ref id="B66"><mixed-citation xmlns:xlink="http://www.w3.org/1999/xlink" xlink:type="simple"><person-group><name name-style="western"><surname>Pilato</surname><given-names>G</given-names></name><name name-style="western"><surname>Lisi</surname><given-names>O</given-names></name></person-group> (<year>2009a</year>) <article-title>Tardigrades of the Seychelles Islands, with the description of three new species.</article-title><source>Zootaxa</source><volume>2124</volume>: <fpage>1</fpage>-<lpage>20</lpage>.</mixed-citation></ref><ref id="B78"><mixed-citation xmlns:xlink="http://www.w3.org/1999/xlink" xlink:type="simple"><person-group><name name-style="western"><surname>Rossi</surname><given-names>G</given-names></name><name name-style="western"><surname>Claps</surname><given-names>M</given-names></name><name name-style="western"><surname>Ardohain</surname><given-names>D</given-names></name></person-group> (<year>2009</year>) <article-title>Tardigrades from northwestern Patagonia (Neuquén Province, Argentina) with the description of three new species.</article-title><source>Zootaxa</source><volume>2095</volume>: <fpage>21</fpage>-<lpage>36</lpage>.</mixed-citation></ref><ref id="B36"><mixed-citation xmlns:xlink="http://www.w3.org/1999/xlink" xlink:type="simple"><person-group><name name-style="western"><surname>Kaczmarek</surname><given-names>Ł</given-names></name><name name-style="western"><surname>Gołdyn</surname><given-names>B</given-names></name><name name-style="western"><surname>Prokop</surname><given-names>ZM</given-names></name><name name-style="western"><surname>Michalczyk</surname><given-names>Ł</given-names></name></person-group> (<year>2011</year>) <article-title>New records of Tardigrada from Bulgaria with the description of <italic>Macrobiotus binieki</italic> sp. n. (Eutardigrada: Macrobiotidae) and a key to the species of the <italic>harmsworthi</italic> group.</article-title><source>Zootaxa</source><volume>2781</volume>: <fpage>29</fpage>-<lpage>39</lpage>.</mixed-citation></ref><ref id="B72"><mixed-citation xmlns:xlink="http://www.w3.org/1999/xlink" xlink:type="simple"><person-group><name name-style="western"><surname>Pilato</surname><given-names>G</given-names></name><name name-style="western"><surname>Binda</surname><given-names>MG</given-names></name><name name-style="western"><surname>Napolitano</surname><given-names>A</given-names></name><name name-style="western"><surname>Moncada</surname><given-names>E</given-names></name></person-group> (<year>2000</year>) <article-title>The specific value of <italic>Macrobiotus coronatus</italic> DeBarros 1942, and description of two new species of the <italic>harmsworthi</italic> group (Eutardigrada).</article-title><source>Bollettino delle sedute della Accademia Gioenia di Scienze Naturali in Catania</source><volume>33</volume>: <fpage>103</fpage>-<lpage>120</lpage>.</mixed-citation></ref></ref-list></tp:taxon-treatment>
