# Supplementary material for: New tardigrade records for the Baltic states with a description of Minibiotus formosus sp. n. (Eutardigrada, Macrobiotidae)
Source: Zookeys. 2014 May 13;(408):81–105. doi: 10.3897/zookeys.408.6612 (PMC4042828; doi:10.3897/zookeys.408.6612)
Supplement: XML Treatment for Macrobiotus hufelandi hufelandi [file zookeys.408.6612-treatment15.xml]

<!DOCTYPE tp:taxon-treatment
  PUBLIC "-//TaxonX//DTD Taxonomic Treatment Publishing DTD v0 20100105//EN" "tax-treatment-NSO.dtd">
<tp:taxon-treatment xmlns:tp="http://www.plazi.org/taxpub"><tp:treatment-meta><mixed-citation publication-type="journal"><person-group><name><surname>Zawierucha</surname><given-names>Krzysztof</given-names></name><name><surname>Dziamięcki</surname><given-names>Jakub</given-names></name><name><surname>Jakubowska</surname><given-names>Natalia</given-names></name><name><surname>Michalczyk</surname><given-names>Łukasz</given-names></name><name><surname>Kaczmarek</surname><given-names>Łukasz</given-names></name></person-group><article-title>New tardigrade records for the Baltic states with a description of <italic>Minibiotus formosus</italic> sp. n. (Eutardigrada, Macrobiotidae)</article-title><source>Zookeys</source><day>13</day><month>5</month><year>2014</year><volume>2014</volume><issue>408</issue><fpage>81</fpage><lpage>105</lpage><pub-id pub-id-type="doi">10.3897/zookeys.408.6612</pub-id></mixed-citation></tp:treatment-meta><tp:nomenclature><tp:taxon-name>
                                                    <tp:taxon-name-part taxon-name-part-type="genus">Macrobiotus</tp:taxon-name-part>
                                                    <tp:taxon-name-part taxon-name-part-type="species">hufelandi</tp:taxon-name-part>
                                                    <tp:taxon-name-part taxon-name-part-type="subspecies">hufelandi</tp:taxon-name-part>
                                                </tp:taxon-name><tp:taxon-authority>C.A.S. Schultze, 1833</tp:taxon-authority></tp:nomenclature><tp:treatment-sec sec-type="Localities and specimen numbers"><title>Localities and specimen numbers.</title><p>XIV: 4 specimens, 1 egg.</p></tp:treatment-sec><tp:treatment-sec sec-type="Remarks"><title>Remarks.</title><p>The species belongs to the <italic>hufelandi</italic> group which is widely distributed across a broad range of ecosystems throughout the world (<xref ref-type="bibr" rid="B41">McInnes 1994</xref>, <xref ref-type="bibr" rid="B34">Kaczmarek et al. 2014a</xref>). In the last decade new species belonging to this group have been described from various localities (<xref ref-type="bibr" rid="B68">Pilato et al. 2003</xref>, <xref ref-type="bibr" rid="B29">Kaczmarek and Michalczyk 2004</xref>, <xref ref-type="bibr" rid="B14">Dastych 2002</xref>, <xref ref-type="bibr" rid="B15">2005</xref>, <xref ref-type="bibr" rid="B20">Fontoura et al. 2008</xref>, <xref ref-type="bibr" rid="B2">Bartels et al. 2009</xref>, <xref ref-type="bibr" rid="B31">Kaczmarek and Michalczyk 2009b</xref>, <xref ref-type="bibr" rid="B67">Pilato and Lisi 2009b</xref>, <xref ref-type="bibr" rid="B5">Bertolani et al. 2011</xref>, <xref ref-type="bibr" rid="B7">Biserov et al. 2011</xref>, <xref ref-type="bibr" rid="B74">Pilato et al. 2012</xref>, <xref ref-type="bibr" rid="B25">Guidetti et al. 2013</xref>, see also <xref ref-type="bibr" rid="B4">Bertolani and Rebecchi 1993</xref> for the diagnostic key to the group). Due to many uncertain reports of <italic><tp:taxon-name>Macrobiotus hufelandi hufelandi</tp:taxon-name></italic>, especially in older literature, the distribution of the species is currently unknown. Specimens found in the present study correspond well with the redescription by <xref ref-type="bibr" rid="B4">Bertolani and Rebecchi (1993)</xref>.</p><!--PageBreak--></tp:treatment-sec><ref-list><ref id="B41"><mixed-citation xmlns:xlink="http://www.w3.org/1999/xlink" xlink:type="simple"><person-group><name name-style="western"><surname>McInnes</surname><given-names>SJ</given-names></name></person-group> (<year>1994</year>) <article-title>Zoogeographic distribution of terrestrial/freshwater tardigrades from current literature.</article-title><source>Journal of Natural History</source><volume>28</volume>: <fpage>257</fpage>-<lpage>352</lpage>. doi: <ext-link ext-link-type="doi" xlink:href="10.1080/00222939400770131" xlink:type="simple">10.1080/00222939400770131</ext-link></mixed-citation></ref><ref id="B34"><mixed-citation xmlns:xlink="http://www.w3.org/1999/xlink" xlink:type="simple"><person-group><name name-style="western"><surname>Kaczmarek</surname><given-names>Ł</given-names></name><name name-style="western"><surname>Michalczyk</surname><given-names>Ł</given-names></name><name name-style="western"><surname>McInnes</surname><given-names>SJ</given-names></name></person-group> (<year>2014a</year>) <article-title>Annotated zoogeography of non-marine Tardigrada. Part I: Central America.</article-title><source>Zootaxa</source><volume>3763</volume>(<issue>1</issue>): <fpage>1</fpage>-<lpage>62</lpage>. doi: <ext-link ext-link-type="doi" xlink:href="10.11646/zootaxa.3763.1.1" xlink:type="simple">10.11646/zootaxa.3763.1.1</ext-link></mixed-citation></ref><ref id="B68"><mixed-citation xmlns:xlink="http://www.w3.org/1999/xlink" xlink:type="simple"><person-group><name name-style="western"><surname>Pilato</surname><given-names>G</given-names></name><name name-style="western"><surname>Binda</surname><given-names>MG</given-names></name><name name-style="western"><surname>Lisi</surname><given-names>O</given-names></name></person-group> (<year>2003</year>) <article-title>Remarks on some species of tardigrades from South America with the description of <italic>Minibiotus sidereus</italic> n. sp.</article-title><source>Zootaxa</source><volume>195</volume>: <fpage>1</fpage>-<lpage>8</lpage>.</mixed-citation></ref><ref id="B29"><mixed-citation xmlns:xlink="http://www.w3.org/1999/xlink" xlink:type="simple"><person-group><name name-style="western"><surname>Kaczmarek</surname><given-names>Ł</given-names></name><name name-style="western"><surname>Michalczyk</surname><given-names>Ł</given-names></name></person-group> (<year>2004</year>) <article-title>New records of Tardigrada from Cyprus with a description of the new species <italic>Macrobiotus marlenae</italic> (<italic>hufelandi</italic> group) (Eutardigrada: Macrobiotidae).</article-title><source>Genus</source><volume>15</volume>(<issue>1</issue>): <fpage>141</fpage>-<lpage>152</lpage>.</mixed-citation></ref><ref id="B14"><mixed-citation xmlns:xlink="http://www.w3.org/1999/xlink" xlink:type="simple"><person-group><name name-style="western"><surname>Dastych</surname><given-names>H</given-names></name></person-group> (<year>2002</year>) <article-title>A new species of the genus <italic>Macrobiotus</italic> Schultze, 1834 from Iles Kerguélen, in the sub-Antarctic (Tardigrada).</article-title><source>Mitteilungen aus dem Hamburgischen Zoologischen Museum und Institut</source><volume>99</volume>: <fpage>11</fpage>-<lpage>27</lpage>.</mixed-citation></ref><ref id="B15"><mixed-citation xmlns:xlink="http://www.w3.org/1999/xlink" xlink:type="simple"><person-group><name name-style="western"><surname>Dastych</surname><given-names>H</given-names></name></person-group> (<year>2005</year>) <article-title><italic>Macrobiotus ramoli</italic> sp. n., a new tardigrade species from the nival zone of the Ötztal Alps, Austria (Tardigrada).</article-title><source>Mitteilungen aus dem Hamburgischen Zoologischen Museum und Institut</source><volume>102</volume>: <fpage>21</fpage>-<lpage>35</lpage>.</mixed-citation></ref><ref id="B20"><mixed-citation xmlns:xlink="http://www.w3.org/1999/xlink" xlink:type="simple"><person-group><name name-style="western"><surname>Fontoura</surname><given-names>P</given-names></name><name name-style="western"><surname>Pilato</surname><given-names>G</given-names></name><name name-style="western"><surname>Lisi</surname><given-names>O</given-names></name></person-group> (<year>2008</year>) <article-title>New records of eutardigrades (Tardigrada) from Faial and Pico Islands, the Azores, with the description of two new species.</article-title><source>Zootaxa</source><volume>1778</volume>: <fpage>37</fpage>-<lpage>47</lpage>.</mixed-citation></ref><ref id="B2"><mixed-citation xmlns:xlink="http://www.w3.org/1999/xlink" xlink:type="simple"><person-group><name name-style="western"><surname>Bartels</surname><given-names>PJ</given-names></name><name name-style="western"><surname>Pilato</surname><given-names>G</given-names></name><name name-style="western"><surname>Lisi</surname><given-names>O</given-names></name><name name-style="western"><surname>Nelson</surname><given-names>DR</given-names></name></person-group> (<year>2009</year>) <article-title><italic>Macrobiotus</italic> (Eutardigrada, Macrobiotidae) from the Great Smoky Mountains National Park, Tennessee/North Carolina, USA (North America): two new species and six new records.</article-title><source>Zootaxa</source><volume>202</volume>: <fpage>45</fpage>-<lpage>57</lpage>.</mixed-citation></ref><ref id="B31"><mixed-citation xmlns:xlink="http://www.w3.org/1999/xlink" xlink:type="simple"><person-group><name name-style="western"><surname>Kaczmarek</surname><given-names>Ł</given-names></name><name name-style="western"><surname>Michalczyk</surname><given-names>Ł</given-names></name></person-group> (<year>2009b</year>) <article-title>Two new species of Macrobiotidae, <italic>Macrobiotus szeptyckii</italic> (<italic>harmsworthi</italic> group) and <italic>Macrobiotus kazmierskii</italic> (<italic>hufelandi</italic> group) from Argentina.</article-title><source>Acta Zoologica Cracoviensia</source><volume>52B</volume>: <fpage>87</fpage>–<lpage>99</lpage>. doi: <ext-link ext-link-type="doi" xlink:href="10.3409/azc.52b_1-2.87-99" xlink:type="simple">10.3409/azc.52b_1-2.87-99</ext-link></mixed-citation></ref><ref id="B67"><mixed-citation xmlns:xlink="http://www.w3.org/1999/xlink" xlink:type="simple"><person-group><name name-style="western"><surname>Pilato</surname><given-names>G</given-names></name><name name-style="western"><surname>Lisi</surname><given-names>O</given-names></name></person-group> (<year>2009b</year>) <article-title>Description of three new species of Tardigrada from Seychelles.</article-title><source>Zootaxa</source><volume>2005</volume>: <fpage>24</fpage>-<lpage>34</lpage>.</mixed-citation></ref><ref id="B5"><mixed-citation xmlns:xlink="http://www.w3.org/1999/xlink" xlink:type="simple"><person-group><name name-style="western"><surname>Bertolani</surname><given-names>R</given-names></name><name name-style="western"><surname>Rebecchi</surname><given-names>L</given-names></name><name name-style="western"><surname>Giovannini</surname><given-names>I</given-names></name><name name-style="western"><surname>Cesari</surname><given-names>M</given-names></name></person-group> (<year>2011</year>) <article-title>DNA barcoding and integrative taxonomy of <italic>Macrobiotus hufelandi</italic> C.A.S. Schultze 1834, the first tardigrade species to be described, and some related species.</article-title><source>Zootaxa</source><volume>2997</volume>: <fpage>19</fpage>-<lpage>36</lpage>.</mixed-citation></ref><ref id="B7"><mixed-citation xmlns:xlink="http://www.w3.org/1999/xlink" xlink:type="simple"><person-group><name name-style="western"><surname>Biserov</surname><given-names>VI</given-names></name><name name-style="western"><surname>Pilato</surname><given-names>G</given-names></name><name name-style="western"><surname>Lisi</surname><given-names>O</given-names></name></person-group> (<year>2011</year>) <article-title><italic>Macrobiotus turnovae</italic> sp. n., a new species of tardigrade from Russia.</article-title><source>Invertebrate Zoology</source><volume>8</volume>(<issue>1</issue>): <fpage>57</fpage>-<lpage>62</lpage>.</mixed-citation></ref><ref id="B74"><mixed-citation xmlns:xlink="http://www.w3.org/1999/xlink" xlink:type="simple"><person-group><name name-style="western"><surname>Pilato</surname><given-names>G</given-names></name><name name-style="western"><surname>Kiosya</surname><given-names>Y</given-names></name><name name-style="western"><surname>Lisi</surname><given-names>O</given-names></name><name name-style="western"><surname>Sabella</surname><given-names>G</given-names></name></person-group> (<year>2012</year>) <article-title>New records of Eutardigrada from Belarus with the description of three new species.</article-title><source>Zootaxa</source><volume>3179</volume>: <fpage>39</fpage>-<lpage>60</lpage>.</mixed-citation></ref><ref id="B25"><mixed-citation xmlns:xlink="http://www.w3.org/1999/xlink" xlink:type="simple"><person-group><name name-style="western"><surname>Guidetti</surname><given-names>R</given-names></name><name name-style="western"><surname>Peluffo</surname><given-names>JR</given-names></name><name name-style="western"><surname>Rocha</surname><given-names>AM</given-names></name><name name-style="western"><surname>Cesari</surname><given-names>M</given-names></name><name name-style="western"><surname>Moly</surname><given-names>de Peluffo MC</given-names></name></person-group> (<year>2013</year>) <article-title>The morphological and molecular analyses of a new South American urban tardigrade offer new insights on the biological meaning of the <italic>Macrobiotus hufelandi</italic> group of species (Tardigrada: Macrobiotidae).</article-title><source>Journal of Natural History</source>. doi: <ext-link ext-link-type="doi" xlink:href="10.1080/00222933.2013.800610" xlink:type="simple">10.1080/00222933.2013.800610</ext-link></mixed-citation></ref><ref id="B4"><mixed-citation xmlns:xlink="http://www.w3.org/1999/xlink" xlink:type="simple"><person-group><name name-style="western"><surname>Bertolani</surname><given-names>R</given-names></name><name name-style="western"><surname>Rebecchi</surname><given-names>L</given-names></name></person-group> (<year>1993</year>) <article-title>A revision of the <italic>Macrobiotus hufelandi</italic> group (Tardigrada, Macrobiotidae), with some observations on the taxonomic characters of eutardigrades.</article-title><source>Zoologica Scripta</source><volume>22</volume>: <fpage>127</fpage>-<lpage>152</lpage>. doi: <ext-link ext-link-type="doi" xlink:href="10.1111/j.1463-6409.1993.tb00347.x" xlink:type="simple">10.1111/j.1463-6409.1993.tb00347.x</ext-link></mixed-citation></ref></ref-list></tp:taxon-treatment>
