# Supplementary material for: New tardigrade records for the Baltic states with a description of Minibiotus formosus sp. n. (Eutardigrada, Macrobiotidae)
Source: Zookeys. 2014 May 13;(408):81–105. doi: 10.3897/zookeys.408.6612 (PMC4042828; doi:10.3897/zookeys.408.6612)
Supplement: XML Treatment for Minibiotus formosus [file zookeys.408.6612-treatment16.xml]

<!DOCTYPE tp:taxon-treatment
  PUBLIC "-//TaxonX//DTD Taxonomic Treatment Publishing DTD v0 20100105//EN" "tax-treatment-NSO.dtd">
<tp:taxon-treatment xmlns:tp="http://www.plazi.org/taxpub"><tp:treatment-meta><mixed-citation publication-type="journal"><person-group><name><surname>Zawierucha</surname><given-names>Krzysztof</given-names></name><name><surname>Dziamięcki</surname><given-names>Jakub</given-names></name><name><surname>Jakubowska</surname><given-names>Natalia</given-names></name><name><surname>Michalczyk</surname><given-names>Łukasz</given-names></name><name><surname>Kaczmarek</surname><given-names>Łukasz</given-names></name></person-group><article-title>New tardigrade records for the Baltic states with a description of <italic>Minibiotus formosus</italic> sp. n. (Eutardigrada, Macrobiotidae)</article-title><source>Zookeys</source><day>13</day><month>5</month><year>2014</year><volume>2014</volume><issue>408</issue><fpage>81</fpage><lpage>105</lpage><pub-id pub-id-type="doi">10.3897/zookeys.408.6612</pub-id></mixed-citation></tp:treatment-meta><tp:nomenclature><tp:taxon-name>
                                                    <tp:taxon-name-part taxon-name-part-type="genus">Minibiotus</tp:taxon-name-part>
                                                    <tp:taxon-name-part taxon-name-part-type="species">formosus</tp:taxon-name-part>
                                                    <object-id xmlns:xlink="http://www.w3.org/1999/xlink" content-type="zoobank" xlink:type="simple">http://zoobank.org/BDBE49B7-84CF-4FE2-BE55-A399A537DE77</object-id>
                                                    <object-id xmlns:xlink="http://www.w3.org/1999/xlink" xlink:type="simple">http://species-id.net/wiki/Minibiotus_formosus</object-id>
                                                    <object-id xmlns:xlink="http://www.w3.org/1999/xlink" xlink:type="simple">http://www.tardigrada.net/register/0012.htm</object-id>
                                                </tp:taxon-name><tp:taxon-status xmlns:xlink="http://www.w3.org/1999/xlink" xlink:type="simple">sp. n.</tp:taxon-status><xref ref-type="table" rid="T2">Tables 2</xref><xref ref-type="table" rid="T3">–3</xref><xref ref-type="fig" rid="F3">, Figs 8</xref><xref ref-type="fig" rid="F4">–15</xref></tp:nomenclature><tp:treatment-sec sec-type="Type material"><title>Type material.</title><p>Holotype and 23 paratypes, 24 specimens (including 2 simplexes) and 3 unembryonated eggs).</p></tp:treatment-sec><tp:treatment-sec sec-type="Type locality"><title>Type locality.</title><p><named-content xmlns:xlink="http://www.w3.org/1999/xlink" content-type="dwc:verbatimCoordinates" xlink:type="simple">57°10'33"N, 24°50'32"E</named-content>, <italic>ca.</italic> 45 m asl: Latvia, Vidzeme region, Sigulda municipality, Gutmana Cave in the Gauja National Park; moss from rock (1 sample, slide codes: ŁO 2427/*, where the asterisk can be substituted by any of the following numbers: 1, 2, 3, 4, 5, 6, 7, 8, 9, 10, 11, 12).</p></tp:treatment-sec><tp:treatment-sec sec-type="Description"><title>Description</title><p><bold>(measurements in <xref ref-type="table" rid="T2">Table 2</xref>).</bold> Body white/colourless (<xref ref-type="fig" rid="F3">Fig. 8</xref>). Eyes present in 18 of 24 (75%) specimens mounted in Hoyer’s medium. Entire cuticle covered with small (0.4–1.1 μm) and large (1.9–2.5 μm) round or oval pores (<xref ref-type="fig" rid="F3">Fig. 9</xref>). Pores arranged in 9–10 poorly defined transverse bands. Pores on the dorsal cuticle arranged more densely than on the ventral cuticle. A single large pore (diameter: 2.1–2.9 μm) present on external side of legs I–III (<xref ref-type="fig" rid="F4">Fig. 12</xref>, arrow). A ring of pores around the mouth opening absent. Cuticle without granulation, except for legs which are all covered with fine and regular granulation (better developed on legs IV) visible only in larger specimens (<xref ref-type="fig" rid="F4">Fig. 12</xref>, arrowhead).</p><fig id="F3" position="float" orientation="portrait"><label>Figures 8–11.</label><caption><p><italic><tp:taxon-name>Minibiotus formosus</tp:taxon-name></italic> sp. n.: <bold>8</bold> habitus (holotype, ventral view) <bold>9</bold> dorsal cuticle with pores (holotype) <bold>10–11</bold> bucco-pharyngeal apparatus (<bold>10</bold> dorso-ventral projection, paratype <bold>11</bold> lateral view, paratype). All PCM.</p></caption><graphic xmlns:xlink="http://www.w3.org/1999/xlink" xlink:href="zookeys-408-081-g003.jpg" position="float" orientation="portrait" xlink:type="simple"/></fig><fig id="F4" position="float" orientation="portrait"><label>Figures 12–15.</label><caption><p><italic><tp:taxon-name>Minibiotus formosus</tp:taxon-name></italic> sp. n.: <bold>12</bold> leg II with claws, granulation (arrowhead) and a single large pore (arrow) (holotype) <bold>13</bold> claws IV (paratype) <bold>14</bold> egg (mid-section) <bold>15</bold> egg surface with processes. All PCM.</p></caption><graphic xmlns:xlink="http://www.w3.org/1999/xlink" xlink:href="zookeys-408-081-g004.jpg" position="float" orientation="portrait" xlink:type="simple"/></fig><table-wrap id="T2" position="float" orientation="portrait"><label>Table 2.</label><caption><p>Measurements and <italic>pt</italic> values of selected morphological structures of <italic><tp:taxon-name>Minibiotus formosus</tp:taxon-name></italic> sp. n. mounted in Hoyer’s medium (N – number of specimens/structures measured, RANGE refers to the smallest and the largest structure among all measured specimens; SD – standard deviation, ? – trait oriented unsuitably for measurement).</p></caption><table><tbody><tr><th rowspan="2" colspan="1">CHARACTER</th><th rowspan="2" colspan="1">N</th><th rowspan="1" colspan="6">RANGE</th><th rowspan="1" colspan="2">MEAN</th><th rowspan="1" colspan="2">SD</th><th rowspan="1" colspan="2">Holotype</th></tr><tr><th rowspan="1" colspan="3">µm</th><th rowspan="1" colspan="3"><italic>pt</italic></th><th rowspan="1" colspan="1">µm</th><th rowspan="1" colspan="1"><italic>pt</italic></th><th rowspan="1" colspan="1">µm</th><th rowspan="1" colspan="1"><italic>pt</italic></th><th rowspan="1" colspan="1">µm</th><th rowspan="1" colspan="1"><italic>pt</italic></th></tr><tr><td rowspan="1" colspan="1">Body length</td><td rowspan="1" colspan="1">7</td><td rowspan="1" colspan="1">113</td><td rowspan="1" colspan="1">–</td><td rowspan="1" colspan="1">236</td><td rowspan="1" colspan="1">636</td><td rowspan="1" colspan="1">–</td><td rowspan="1" colspan="1">1034</td><td rowspan="1" colspan="1">184</td><td rowspan="1" colspan="1">901</td><td rowspan="1" colspan="1">39</td><td rowspan="1" colspan="1">139</td><td rowspan="1" colspan="1">194</td><td rowspan="1" colspan="1">848</td></tr><tr><td rowspan="1" colspan="1">Buccal tube</td><td rowspan="1" colspan="1"/><td rowspan="1" colspan="1"/><td rowspan="1" colspan="1"/><td rowspan="1" colspan="1"/><td rowspan="1" colspan="1"/><td rowspan="1" colspan="1"/><td rowspan="1" colspan="1"/><td rowspan="1" colspan="1"/><td rowspan="1" colspan="1"/><td rowspan="1" colspan="1"/><td rowspan="1" colspan="1"/><td rowspan="1" colspan="1"/><td rowspan="1" colspan="1"/></tr><tr><td rowspan="1" colspan="1">Length</td><td rowspan="1" colspan="1">9</td><td rowspan="1" colspan="1">17.7</td><td rowspan="1" colspan="1">–</td><td rowspan="1" colspan="1">22.9</td><td rowspan="1" colspan="1"/><td rowspan="1" colspan="1">–</td><td rowspan="1" colspan="1"/><td rowspan="1" colspan="1">20.3</td><td rowspan="1" colspan="1">–</td><td rowspan="1" colspan="1">1.7</td><td rowspan="1" colspan="1">–</td><td rowspan="1" colspan="1">22.9</td><td rowspan="1" colspan="1">–</td></tr><tr><td rowspan="1" colspan="1">Stylet support insertion point</td><td rowspan="1" colspan="1">9</td><td rowspan="1" colspan="1">9.5</td><td rowspan="1" colspan="1">–</td><td rowspan="1" colspan="1">12.2</td><td rowspan="1" colspan="1">49.5</td><td rowspan="1" colspan="1">–</td><td rowspan="1" colspan="1">56.2</td><td rowspan="1" colspan="1">10.9</td><td rowspan="1" colspan="1">53.8</td><td rowspan="1" colspan="1">0.9</td><td rowspan="1" colspan="1">2.0</td><td rowspan="1" colspan="1">12.2</td><td rowspan="1" colspan="1">53.3</td></tr><tr><td rowspan="1" colspan="1">External width</td><td rowspan="1" colspan="1">9</td><td rowspan="1" colspan="1">1.3</td><td rowspan="1" colspan="1">–</td><td rowspan="1" colspan="1">2.0</td><td rowspan="1" colspan="1">7.0</td><td rowspan="1" colspan="1">–</td><td rowspan="1" colspan="1">9.9</td><td rowspan="1" colspan="1">1.6</td><td rowspan="1" colspan="1">7.8</td><td rowspan="1" colspan="1">0.2</td><td rowspan="1" colspan="1">0.8</td><td rowspan="1" colspan="1">1.7</td><td rowspan="1" colspan="1">7.4</td></tr><tr><td rowspan="1" colspan="1">Internal width</td><td rowspan="1" colspan="1">9</td><td rowspan="1" colspan="1">0.5</td><td rowspan="1" colspan="1">–</td><td rowspan="1" colspan="1">0.7</td><td rowspan="1" colspan="1">2.4</td><td rowspan="1" colspan="1">–</td><td rowspan="1" colspan="1">3.4</td><td rowspan="1" colspan="1">0.6</td><td rowspan="1" colspan="1">2.8</td><td rowspan="1" colspan="1">0.1</td><td rowspan="1" colspan="1">0.3</td><td rowspan="1" colspan="1">0.7</td><td rowspan="1" colspan="1">3.1</td></tr><tr><td rowspan="1" colspan="1">Placoid lengths</td><td rowspan="1" colspan="1"/><td rowspan="1" colspan="1"/><td rowspan="1" colspan="1"/><td rowspan="1" colspan="1"/><td rowspan="1" colspan="1"/><td rowspan="1" colspan="1"/><td rowspan="1" colspan="1"/><td rowspan="1" colspan="1"/><td rowspan="1" colspan="1"/><td rowspan="1" colspan="1"/><td rowspan="1" colspan="1"/><td rowspan="1" colspan="1"/><td rowspan="1" colspan="1"/></tr><tr><td rowspan="1" colspan="1">Macroplacoid 1</td><td rowspan="1" colspan="1">9</td><td rowspan="1" colspan="1">1.3</td><td rowspan="1" colspan="1">–</td><td rowspan="1" colspan="1">1.9</td><td rowspan="1" colspan="1">6.9</td><td rowspan="1" colspan="1">–</td><td rowspan="1" colspan="1">8.3</td><td rowspan="1" colspan="1">1.5</td><td rowspan="1" colspan="1">7.6</td><td rowspan="1" colspan="1">0.2</td><td rowspan="1" colspan="1">0.4</td><td rowspan="1" colspan="1">1.8</td><td rowspan="1" colspan="1">7.9</td></tr><tr><td rowspan="1" colspan="1">Macroplacoid 2</td><td rowspan="1" colspan="1">9</td><td rowspan="1" colspan="1">1.2</td><td rowspan="1" colspan="1">–</td><td rowspan="1" colspan="1">1.7</td><td rowspan="1" colspan="1">6.8</td><td rowspan="1" colspan="1">–</td><td rowspan="1" colspan="1">8.3</td><td rowspan="1" colspan="1">1.5</td><td rowspan="1" colspan="1">7.5</td><td rowspan="1" colspan="1">0.2</td><td rowspan="1" colspan="1">0.4</td><td rowspan="1" colspan="1">1.7</td><td rowspan="1" colspan="1">7.4</td></tr><tr><td rowspan="1" colspan="1">Macroplacoid 3</td><td rowspan="1" colspan="1">9</td><td rowspan="1" colspan="1">1.4</td><td rowspan="1" colspan="1">–</td><td rowspan="1" colspan="1">2.2</td><td rowspan="1" colspan="1">7.4</td><td rowspan="1" colspan="1">–</td><td rowspan="1" colspan="1">9.6</td><td rowspan="1" colspan="1">1.7</td><td rowspan="1" colspan="1">8.2</td><td rowspan="1" colspan="1">0.3</td><td rowspan="1" colspan="1">0.6</td><td rowspan="1" colspan="1">1.9</td><td rowspan="1" colspan="1">8.3</td></tr><tr><td rowspan="1" colspan="1">Microplacoid</td><td rowspan="1" colspan="1">8</td><td rowspan="1" colspan="1">0.5</td><td rowspan="1" colspan="1">–</td><td rowspan="1" colspan="1">0.9</td><td rowspan="1" colspan="1">2.4</td><td rowspan="1" colspan="1">–</td><td rowspan="1" colspan="1">4.7</td><td rowspan="1" colspan="1">0.7</td><td rowspan="1" colspan="1">3.3</td><td rowspan="1" colspan="1">0.1</td><td rowspan="1" colspan="1">0.8</td><td rowspan="1" colspan="1">0.8</td><td rowspan="1" colspan="1">3.5</td></tr><tr><td rowspan="1" colspan="1">Macroplacoid row</td><td rowspan="1" colspan="1">9</td><td rowspan="1" colspan="1">4.5</td><td rowspan="1" colspan="1">–</td><td rowspan="1" colspan="1">6.8</td><td rowspan="1" colspan="1">24.3</td><td rowspan="1" colspan="1">–</td><td rowspan="1" colspan="1">33.7</td><td rowspan="1" colspan="1">5.5</td><td rowspan="1" colspan="1">26.9</td><td rowspan="1" colspan="1">0.7</td><td rowspan="1" colspan="1">3.0</td><td rowspan="1" colspan="1">5.9</td><td rowspan="1" colspan="1">25.8</td></tr><tr><td rowspan="1" colspan="1">Placoid row</td><td rowspan="1" colspan="1">8</td><td rowspan="1" colspan="1">5.2</td><td rowspan="1" colspan="1">–</td><td rowspan="1" colspan="1">7.9</td><td rowspan="1" colspan="1">27.1</td><td rowspan="1" colspan="1">–</td><td rowspan="1" colspan="1">39.1</td><td rowspan="1" colspan="1">6.4</td><td rowspan="1" colspan="1">31.0</td><td rowspan="1" colspan="1">0.9</td><td rowspan="1" colspan="1">3.9</td><td rowspan="1" colspan="1">6.7</td><td rowspan="1" colspan="1">29.3</td></tr><tr><td rowspan="1" colspan="1">Claw 1 lengths</td><td rowspan="1" colspan="1"/><td rowspan="1" colspan="1"/><td rowspan="1" colspan="1"/><td rowspan="1" colspan="1"/><td rowspan="1" colspan="1"/><td rowspan="1" colspan="1"/><td rowspan="1" colspan="1"/><td rowspan="1" colspan="1"/><td rowspan="1" colspan="1"/><td rowspan="1" colspan="1"/><td rowspan="1" colspan="1"/><td rowspan="1" colspan="1"/><td rowspan="1" colspan="1"/></tr><tr><td rowspan="1" colspan="1">External primary branch</td><td rowspan="1" colspan="1">4</td><td rowspan="1" colspan="1">4.7</td><td rowspan="1" colspan="1">–</td><td rowspan="1" colspan="1">6.5</td><td rowspan="1" colspan="1">22.8</td><td rowspan="1" colspan="1">–</td><td rowspan="1" colspan="1">31.6</td><td rowspan="1" colspan="1">5.8</td><td rowspan="1" colspan="1">27.7</td><td rowspan="1" colspan="1">0.8</td><td rowspan="1" colspan="1">3.7</td><td rowspan="1" colspan="1">6.2</td><td rowspan="1" colspan="1">27.1</td></tr><tr><td rowspan="1" colspan="1">External secondary branch</td><td rowspan="1" colspan="1">3</td><td rowspan="1" colspan="1">3.6</td><td rowspan="1" colspan="1">–</td><td rowspan="1" colspan="1">4.3</td><td rowspan="1" colspan="1">17.5</td><td rowspan="1" colspan="1">–</td><td rowspan="1" colspan="1">20.9</td><td rowspan="1" colspan="1">3.9</td><td rowspan="1" colspan="1">19.4</td><td rowspan="1" colspan="1">0.4</td><td rowspan="1" colspan="1">1.7</td><td rowspan="1" colspan="1">?</td><td rowspan="1" colspan="1">?</td></tr><tr><td rowspan="1" colspan="1">Internal primary branch</td><td rowspan="1" colspan="1">6</td><td rowspan="1" colspan="1">4.7</td><td rowspan="1" colspan="1">–</td><td rowspan="1" colspan="1">6.6</td><td rowspan="1" colspan="1">24.3</td><td rowspan="1" colspan="1">–</td><td rowspan="1" colspan="1">30.4</td><td rowspan="1" colspan="1">5.7</td><td rowspan="1" colspan="1">27.4</td><td rowspan="1" colspan="1">0.7</td><td rowspan="1" colspan="1">2.4</td><td rowspan="1" colspan="1">6.3</td><td rowspan="1" colspan="1">27.5</td></tr><tr><td rowspan="1" colspan="1">Internal secondary branch</td><td rowspan="1" colspan="1">5</td><td rowspan="1" colspan="1">3.1</td><td rowspan="1" colspan="1">–</td><td rowspan="1" colspan="1">4.6</td><td rowspan="1" colspan="1">15.0</td><td rowspan="1" colspan="1">–</td><td rowspan="1" colspan="1">20.4</td><td rowspan="1" colspan="1">4.0</td><td rowspan="1" colspan="1">18.7</td><td rowspan="1" colspan="1">0.5</td><td rowspan="1" colspan="1">2.3</td><td rowspan="1" colspan="1">4.6</td><td rowspan="1" colspan="1">20.1</td></tr><tr><td rowspan="1" colspan="1">Claw 2 lengths</td><td rowspan="1" colspan="1"/><td rowspan="1" colspan="1"/><td rowspan="1" colspan="1"/><td rowspan="1" colspan="1"/><td rowspan="1" colspan="1"/><td rowspan="1" colspan="1"/><td rowspan="1" colspan="1"/><td rowspan="1" colspan="1"/><td rowspan="1" colspan="1"/><td rowspan="1" colspan="1"/><td rowspan="1" colspan="1"/><td rowspan="1" colspan="1"/><td rowspan="1" colspan="1"/></tr><tr><td rowspan="1" colspan="1">External primary branch</td><td rowspan="1" colspan="1">5</td><td rowspan="1" colspan="1">5.2</td><td rowspan="1" colspan="1">–</td><td rowspan="1" colspan="1">6.9</td><td rowspan="1" colspan="1">25.2</td><td rowspan="1" colspan="1">–</td><td rowspan="1" colspan="1">34.0</td><td rowspan="1" colspan="1">5.9</td><td rowspan="1" colspan="1">28.6</td><td rowspan="1" colspan="1">0.6</td><td rowspan="1" colspan="1">3.5</td><td rowspan="1" colspan="1">5.9</td><td rowspan="1" colspan="1">25.8</td></tr><tr><td rowspan="1" colspan="1">External secondary branch</td><td rowspan="1" colspan="1">4</td><td rowspan="1" colspan="1">3.3</td><td rowspan="1" colspan="1">–</td><td rowspan="1" colspan="1">4.7</td><td rowspan="1" colspan="1">16.0</td><td rowspan="1" colspan="1">–</td><td rowspan="1" colspan="1">23.2</td><td rowspan="1" colspan="1">3.9</td><td rowspan="1" colspan="1">19.4</td><td rowspan="1" colspan="1">0.6</td><td rowspan="1" colspan="1">2.9</td><td rowspan="1" colspan="1">?</td><td rowspan="1" colspan="1">?</td></tr><tr><td rowspan="1" colspan="1">Internal primary branch</td><td rowspan="1" colspan="1">5</td><td rowspan="1" colspan="1">5.2</td><td rowspan="1" colspan="1">–</td><td rowspan="1" colspan="1">6.4</td><td rowspan="1" colspan="1">27.1</td><td rowspan="1" colspan="1">–</td><td rowspan="1" colspan="1">31.9</td><td rowspan="1" colspan="1">6.0</td><td rowspan="1" colspan="1">29.7</td><td rowspan="1" colspan="1">0.5</td><td rowspan="1" colspan="1">2.3</td><td rowspan="1" colspan="1">6.2</td><td rowspan="1" colspan="1">27.1</td></tr><tr><td rowspan="1" colspan="1">Internal secondary branch</td><td rowspan="1" colspan="1">3</td><td rowspan="1" colspan="1">3.5</td><td rowspan="1" colspan="1">–</td><td rowspan="1" colspan="1">4.1</td><td rowspan="1" colspan="1">18.5</td><td rowspan="1" colspan="1">–</td><td rowspan="1" colspan="1">20.9</td><td rowspan="1" colspan="1">3.9</td><td rowspan="1" colspan="1">19.9</td><td rowspan="1" colspan="1">0.3</td><td rowspan="1" colspan="1">1.3</td><td rowspan="1" colspan="1">?</td><td rowspan="1" colspan="1">?</td></tr><tr><td rowspan="1" colspan="1">Claw 3 lengths</td><td rowspan="1" colspan="1"/><td rowspan="1" colspan="1"/><td rowspan="1" colspan="1"/><td rowspan="1" colspan="1"/><td rowspan="1" colspan="1"/><td rowspan="1" colspan="1"/><td rowspan="1" colspan="1"/><td rowspan="1" colspan="1"/><td rowspan="1" colspan="1"/><td rowspan="1" colspan="1"/><td rowspan="1" colspan="1"/><td rowspan="1" colspan="1"/><td rowspan="1" colspan="1"/></tr><tr><td rowspan="1" colspan="1">External primary branch</td><td rowspan="1" colspan="1">5</td><td rowspan="1" colspan="1">5.1</td><td rowspan="1" colspan="1">–</td><td rowspan="1" colspan="1">6.9</td><td rowspan="1" colspan="1">27.0</td><td rowspan="1" colspan="1">–</td><td rowspan="1" colspan="1">33.2</td><td rowspan="1" colspan="1">6.3</td><td rowspan="1" colspan="1">30.6</td><td rowspan="1" colspan="1">0.7</td><td rowspan="1" colspan="1">2.4</td><td rowspan="1" colspan="1">6.9</td><td rowspan="1" colspan="1">30.1</td></tr><tr><td rowspan="1" colspan="1">External secondary branch</td><td rowspan="1" colspan="1">6</td><td rowspan="1" colspan="1">3.6</td><td rowspan="1" colspan="1">–</td><td rowspan="1" colspan="1">4.9</td><td rowspan="1" colspan="1">19.0</td><td rowspan="1" colspan="1">–</td><td rowspan="1" colspan="1">24.1</td><td rowspan="1" colspan="1">4.6</td><td rowspan="1" colspan="1">22.1</td><td rowspan="1" colspan="1">0.5</td><td rowspan="1" colspan="1">1.8</td><td rowspan="1" colspan="1">4.9</td><td rowspan="1" colspan="1">21.4</td></tr><tr><td rowspan="1" colspan="1">Internal primary branch</td><td rowspan="1" colspan="1">7</td><td rowspan="1" colspan="1">5.1</td><td rowspan="1" colspan="1">–</td><td rowspan="1" colspan="1">6.6</td><td rowspan="1" colspan="1">25.7</td><td rowspan="1" colspan="1">–</td><td rowspan="1" colspan="1">32.5</td><td rowspan="1" colspan="1">5.9</td><td rowspan="1" colspan="1">29.2</td><td rowspan="1" colspan="1">0.6</td><td rowspan="1" colspan="1">2.5</td><td rowspan="1" colspan="1">6.4</td><td rowspan="1" colspan="1">27.9</td></tr><tr><td rowspan="1" colspan="1">Internal secondary branch</td><td rowspan="1" colspan="1">4</td><td rowspan="1" colspan="1">4.1</td><td rowspan="1" colspan="1">–</td><td rowspan="1" colspan="1">4.6</td><td rowspan="1" colspan="1">20.9</td><td rowspan="1" colspan="1">–</td><td rowspan="1" colspan="1">22.8</td><td rowspan="1" colspan="1">4.3</td><td rowspan="1" colspan="1">21.6</td><td rowspan="1" colspan="1">0.2</td><td rowspan="1" colspan="1">0.8</td><td rowspan="1" colspan="1">?</td><td rowspan="1" colspan="1">?</td></tr><tr><td rowspan="1" colspan="1">Claw 4 lengths</td><td rowspan="1" colspan="1"/><td rowspan="1" colspan="1"/><td rowspan="1" colspan="1"/><td rowspan="1" colspan="1"/><td rowspan="1" colspan="1"/><td rowspan="1" colspan="1"/><td rowspan="1" colspan="1"/><td rowspan="1" colspan="1"/><td rowspan="1" colspan="1"/><td rowspan="1" colspan="1"/><td rowspan="1" colspan="1"/><td rowspan="1" colspan="1"/><td rowspan="1" colspan="1"/></tr><tr><td rowspan="1" colspan="1">Anterior primary branch</td><td rowspan="1" colspan="1">5</td><td rowspan="1" colspan="1">6.0</td><td rowspan="1" colspan="1">–</td><td rowspan="1" colspan="1">8.0</td><td rowspan="1" colspan="1">31.6</td><td rowspan="1" colspan="1">–</td><td rowspan="1" colspan="1">39.6</td><td rowspan="1" colspan="1">7.0</td><td rowspan="1" colspan="1">34.2</td><td rowspan="1" colspan="1">0.8</td><td rowspan="1" colspan="1">3.5</td><td rowspan="1" colspan="1">?</td><td rowspan="1" colspan="1">?</td></tr><tr><td rowspan="1" colspan="1">Anterior secondary branch</td><td rowspan="1" colspan="1">4</td><td rowspan="1" colspan="1">4.0</td><td rowspan="1" colspan="1">–</td><td rowspan="1" colspan="1">6.0</td><td rowspan="1" colspan="1">21.2</td><td rowspan="1" colspan="1">–</td><td rowspan="1" colspan="1">29.7</td><td rowspan="1" colspan="1">5.0</td><td rowspan="1" colspan="1">24.1</td><td rowspan="1" colspan="1">0.9</td><td rowspan="1" colspan="1">3.9</td><td rowspan="1" colspan="1">?</td><td rowspan="1" colspan="1">?</td></tr><tr><td rowspan="1" colspan="1">Posterior primary branch</td><td rowspan="1" colspan="1">6</td><td rowspan="1" colspan="1">6.0</td><td rowspan="1" colspan="1">–</td><td rowspan="1" colspan="1">7.8</td><td rowspan="1" colspan="1">30.7</td><td rowspan="1" colspan="1">–</td><td rowspan="1" colspan="1">38.4</td><td rowspan="1" colspan="1">7.0</td><td rowspan="1" colspan="1">33.9</td><td rowspan="1" colspan="1">0.7</td><td rowspan="1" colspan="1">3.1</td><td rowspan="1" colspan="1">?</td><td rowspan="1" colspan="1">?</td></tr><tr><td rowspan="1" colspan="1">Posterior secondary branch</td><td rowspan="1" colspan="1">5</td><td rowspan="1" colspan="1">3.9</td><td rowspan="1" colspan="1">–</td><td rowspan="1" colspan="1">5.5</td><td rowspan="1" colspan="1">20.6</td><td rowspan="1" colspan="1">–</td><td rowspan="1" colspan="1">27.1</td><td rowspan="1" colspan="1">4.8</td><td rowspan="1" colspan="1">23.8</td><td rowspan="1" colspan="1">0.6</td><td rowspan="1" colspan="1">2.6</td><td rowspan="1" colspan="1">?</td><td rowspan="1" colspan="1">?</td></tr></tbody></table></table-wrap><p>Mouth antero-ventral. Ten peribuccal papulae present. Bucco-pharyngeal apparatus of the <italic><tp:taxon-name>Minibiotus</tp:taxon-name></italic> type (<xref ref-type="fig" rid="F3">Figs 10–11</xref>). Oral cavity armature absent or not visible under PCM. Buccal tube with a poorly visible ventral lamina and with an anterior and a posterior bend (both visible in lateral view only, <xref ref-type="fig" rid="F3">Fig. 11</xref>). Buccal tube walls thickened just below the stylet supports insertion point. Pharyngeal apophyses triangular, very near to the first macroplacoid. Three granular macroplacoids and a minute microplacoid present in the pharyngeal bulb. All macroplacoids of similar but not identical sizes, the macroplacoid length sequence: 2&lt;1&lt;3. Septulum absent.</p><p>Claws of the <italic><tp:taxon-name>Macrobiotus</tp:taxon-name></italic> type (<xref ref-type="fig" rid="F4">Figs 12–13</xref>). Primary branches of claws with thin, but obvious accessory points detaching at the apogee of the primary branch curve. Smooth lunules present on all legs, distinctly larger under external and posterior claws. Bars and other cuticular thickenings on legs absent.</p><p><bold>Eggs (measurements in <xref ref-type="table" rid="T3">Table 3</xref>).</bold> White/transparent, laid freely (<xref ref-type="fig" rid="F4">Fig. 14</xref>). Spherical, without areolation. Processes in the shape of short, smooth, slightly flexible cones (<xref ref-type="fig" rid="F4">Fig. 15</xref>). Processes are distributed on the surface of the egg close one to another but never in contact. Surface between processes smooth under PCM (<xref ref-type="fig" rid="F4">Fig. 15</xref>).</p><table-wrap id="T3" position="float" orientation="portrait"><label>Table 3.</label><caption><p>Measurements of selected morphological structures of <italic><tp:taxon-name>Minibiotus formosus</tp:taxon-name></italic> <bold>sp. n.</bold> eggs mounted in Hoyer’s medium.</p></caption><table><tbody><tr><th rowspan="1" colspan="1">CHARACTER</th><th rowspan="1" colspan="1">egg 1</th><th rowspan="1" colspan="1">egg 2</th><th rowspan="1" colspan="1">egg 3</th></tr><tr><td rowspan="1" colspan="1">Diameter of egg without processes</td><td rowspan="1" colspan="1">45.7</td><td rowspan="1" colspan="1">44.1</td><td rowspan="1" colspan="1">?</td></tr><tr><td rowspan="1" colspan="1">Diameter of egg with processes</td><td rowspan="1" colspan="1">55.6</td><td rowspan="1" colspan="1">55.1</td><td rowspan="1" colspan="1">?</td></tr><tr><td rowspan="1" colspan="1">Process height</td><td rowspan="1" colspan="1">4.5–5.2</td><td rowspan="1" colspan="1">4.8–5.2</td><td rowspan="1" colspan="1">4.6–5.3</td></tr><tr><td rowspan="1" colspan="1">Process base width</td><td rowspan="1" colspan="1">2.8–3.4</td><td rowspan="1" colspan="1">2.8–3.1</td><td rowspan="1" colspan="1">2.4–2.6</td></tr><tr><td rowspan="1" colspan="1">Process base/height ratio</td><td rowspan="1" colspan="1">57%–69%</td><td rowspan="1" colspan="1">54%–65%</td><td rowspan="1" colspan="1">47%–57%</td></tr><tr><td rowspan="1" colspan="1">Distance between processes</td><td rowspan="1" colspan="1">2.0–2.5</td><td rowspan="1" colspan="1">1.9–3.9</td><td rowspan="1" colspan="1">1.8–2.0</td></tr><tr><td rowspan="1" colspan="1">Number of processes on the egg circumference</td><td rowspan="1" colspan="1">30</td><td rowspan="1" colspan="1">29</td><td rowspan="1" colspan="1">30</td></tr></tbody></table></table-wrap></tp:treatment-sec><tp:treatment-sec sec-type="Remarks"><title>Remarks.</title><p>Since ventral lamina is very poorly visible, the measurements of this structure are not included in <xref ref-type="table" rid="T2">Table 2</xref>. Three unembryonated eggs have been found alongside the described specimens. Given that <!--PageBreak--><italic><tp:taxon-name>Minibiotus formosus</tp:taxon-name></italic> sp. n. was the only <italic><tp:taxon-name>Minibiotus</tp:taxon-name></italic> species in the sample and because no <italic><tp:taxon-name>Ramazzottius</tp:taxon-name></italic> Binda &amp; Pilato, 1986 was found in the samples, we assumed that these eggs belong to the new species.</p></tp:treatment-sec><tp:treatment-sec sec-type="Etymology"><title>Etymology.</title><p>Given that we found the composition of small and large pores in the new species beautiful, we decided to name the animal after this impression (in Latin ‘<italic>formosus</italic>’ means ‘beautiful’).</p><!--PageBreak--></tp:treatment-sec><tp:treatment-sec sec-type="Type depositories"><title>Type depositories.</title><p>Holotype 23 paratypes and 3 eggs are deposited in the Department of Animal Taxonomy and Ecology at the Adam Mickiewicz University (Poznań, Poland).</p><!--PageBreak--><!--PageBreak--></tp:treatment-sec></tp:taxon-treatment>
