# Supplementary material for: New tardigrade records for the Baltic states with a description of Minibiotus formosus sp. n. (Eutardigrada, Macrobiotidae)
Source: Zookeys. 2014 May 13;(408):81–105. doi: 10.3897/zookeys.408.6612 (PMC4042828; doi:10.3897/zookeys.408.6612)
Supplement: XML Treatment for Paramacrobiotus richtersi [file zookeys.408.6612-treatment17.xml]

<!DOCTYPE tp:taxon-treatment
  PUBLIC "-//TaxonX//DTD Taxonomic Treatment Publishing DTD v0 20100105//EN" "tax-treatment-NSO.dtd">
<tp:taxon-treatment xmlns:tp="http://www.plazi.org/taxpub"><tp:treatment-meta><mixed-citation publication-type="journal"><person-group><name><surname>Zawierucha</surname><given-names>Krzysztof</given-names></name><name><surname>Dziamięcki</surname><given-names>Jakub</given-names></name><name><surname>Jakubowska</surname><given-names>Natalia</given-names></name><name><surname>Michalczyk</surname><given-names>Łukasz</given-names></name><name><surname>Kaczmarek</surname><given-names>Łukasz</given-names></name></person-group><article-title>New tardigrade records for the Baltic states with a description of <italic>Minibiotus formosus</italic> sp. n. (Eutardigrada, Macrobiotidae)</article-title><source>Zookeys</source><day>13</day><month>5</month><year>2014</year><volume>2014</volume><issue>408</issue><fpage>81</fpage><lpage>105</lpage><pub-id pub-id-type="doi">10.3897/zookeys.408.6612</pub-id></mixed-citation></tp:treatment-meta><tp:nomenclature><tp:taxon-name>
                                <tp:taxon-name-part taxon-name-part-type="genus">Paramacrobiotus</tp:taxon-name-part>
                                <tp:taxon-name-part taxon-name-part-type="species">richtersi</tp:taxon-name-part>
                            </tp:taxon-name><tp:taxon-authority>(Murray, 1911)</tp:taxon-authority></tp:nomenclature><tp:treatment-sec sec-type="Localities and specimen numbers"><title>Localities and specimen numbers.</title><p>XI: 2 specimens (including 1 simplex) and 1 egg.</p></tp:treatment-sec><tp:treatment-sec sec-type="Remarks"><title>Remarks.</title><p><italic><tp:taxon-name>Paramacrobiotus</tp:taxon-name></italic> species (until recently a collection of species within <italic><tp:taxon-name>Macrobiotus</tp:taxon-name></italic>) can be divided into three groups: <italic>areolatus</italic>, <italic>huziori</italic> and <italic>richtersi</italic>, with respect to the combination of two traits: the presence/absence of the microplacoid in the pharynx and the type of egg areolation. <italic><tp:taxon-name>Paramacrobiotus richtersi</tp:taxon-name></italic>, considered cosmopolitan, is recognised as the nominal species for a group of very similar taxa that require careful taxonomic examination of adults and egg morphology for correct identification. In the last decade many new species of this group have been described from various localities (e.g. <xref ref-type="bibr" rid="B69">Pilato et al. 2004</xref>, <xref ref-type="bibr" rid="B33">Kaczmarek et al. 2005</xref>, <xref ref-type="bibr" rid="B82">Tumanov 2005b</xref>, <xref ref-type="bibr" rid="B49">Michalczyk and Kaczmarek 2006a</xref>, <xref ref-type="bibr" rid="B50">b</xref>, <xref ref-type="bibr" rid="B53">Michalczyk et al. 2006</xref>, <xref ref-type="bibr" rid="B70">Pilato et al. 2006a</xref>, <xref ref-type="bibr" rid="B71">b</xref>, <xref ref-type="bibr" rid="B17">Degma et al. 2008</xref>, <xref ref-type="bibr" rid="B2">Bartels et al. 2009</xref>, <xref ref-type="bibr" rid="B74">Pilato et al. 2012</xref>), with more recent additions including molecular data (<xref ref-type="bibr" rid="B24">Guidetti et al. 2009</xref>, <xref ref-type="bibr" rid="B80">Schill et al. 2010</xref>).</p></tp:treatment-sec><ref-list><ref id="B69"><mixed-citation xmlns:xlink="http://www.w3.org/1999/xlink" xlink:type="simple"><person-group><name name-style="western"><surname>Pilato</surname><given-names>G</given-names></name><name name-style="western"><surname>Binda</surname><given-names>MG</given-names></name><name name-style="western"><surname>Lisi</surname><given-names>O</given-names></name></person-group> (<year>2004</year>) <article-title>Notes on tardigrades of the Seychelles with the description of three new species.</article-title><source>Italian Journal of Zoology</source><volume>71</volume>: <fpage>171</fpage>-<lpage>178</lpage>. doi: <ext-link ext-link-type="doi" xlink:href="10.1080/11250000409356569" xlink:type="simple">10.1080/11250000409356569</ext-link></mixed-citation></ref><ref id="B33"><mixed-citation xmlns:xlink="http://www.w3.org/1999/xlink" xlink:type="simple"><person-group><name name-style="western"><surname>Kaczmarek</surname><given-names>Ł</given-names></name><name name-style="western"><surname>Michalczyk</surname><given-names>Ł</given-names></name><name name-style="western"><surname>Diduszko</surname><given-names>D</given-names></name></person-group> (<year>2005</year>) <article-title>Some tardigrades from Siberia (Russia, Baikal region) with a description of <italic>Macrobiotus garynahi</italic> sp. n. (Eutardigrada: Macrobiotidae: richtersi group).</article-title><source>Zootaxa</source><volume>1053</volume>: <fpage>35</fpage>-<lpage>45</lpage>.</mixed-citation></ref><ref id="B82"><mixed-citation xmlns:xlink="http://www.w3.org/1999/xlink" xlink:type="simple"><person-group><name name-style="western"><surname>Tumanov</surname><given-names>DV</given-names></name></person-group> (<year>2005b</year>) <article-title>Notes on the Tardigrada of Thailand, with description of <italic>Macrobiotus alekseevi</italic> sp. n. (Eutardigrada, Macrobiotidae).</article-title><source>Zootaxa</source><volume>999</volume>: <fpage>1</fpage>-<lpage>16</lpage>.</mixed-citation></ref><ref id="B49"><mixed-citation xmlns:xlink="http://www.w3.org/1999/xlink" xlink:type="simple"><person-group><name name-style="western"><surname>Michalczyk</surname><given-names>Ł</given-names></name><name name-style="western"><surname>Kaczmarek</surname><given-names>Ł</given-names></name></person-group> (<year>2006a</year>) <article-title><italic>Macrobiotus huziori</italic>, a new species of Tardigrada (Eutardigrada: Macrobiotidae) from Costa Rica (Central America).</article-title><source>Zootaxa</source><volume>1169</volume>: <fpage>47</fpage>-<lpage>59</lpage>.</mixed-citation></ref><ref id="B50"><mixed-citation xmlns:xlink="http://www.w3.org/1999/xlink" xlink:type="simple"><person-group><name name-style="western"><surname>Michalczyk</surname><given-names>Ł</given-names></name><name name-style="western"><surname>Kaczmarek</surname><given-names>Ł</given-names></name></person-group> (<year>2006b</year>) <article-title>A new species <italic>Macrobiotus magdalenae</italic> (Tardigrada: Eutardigrada: Macrobiotidae, <italic>richtersi</italic> group) from Costa Rican rain forest (Central America).</article-title><source>New Zealand Journal of Zoology</source><volume>33</volume>: <fpage>189</fpage>-<lpage>196</lpage>. doi: <ext-link ext-link-type="doi" xlink:href="10.1080/03014223.2006.9518444" xlink:type="simple">10.1080/03014223.2006.9518444</ext-link></mixed-citation></ref><ref id="B53"><mixed-citation xmlns:xlink="http://www.w3.org/1999/xlink" xlink:type="simple"><person-group><name name-style="western"><surname>Michalczyk</surname><given-names>Ł</given-names></name><name name-style="western"><surname>Kaczmarek</surname><given-names>Ł</given-names></name><name name-style="western"><surname>Weglarskae</surname><given-names>B</given-names></name></person-group> (<year>2006</year>) <article-title><italic>Macrobiotus sklodowskae</italic> sp. n. (Tardigrada: Eutardigrada: Macrobiotidae, richtersi group) from Cyprus.</article-title><source>Zootaxa</source><volume>1371</volume>: <fpage>45</fpage>-<lpage>46</lpage>.</mixed-citation></ref><ref id="B70"><mixed-citation xmlns:xlink="http://www.w3.org/1999/xlink" xlink:type="simple"><person-group><name name-style="western"><surname>Pilato</surname><given-names>G</given-names></name><name name-style="western"><surname>Binda</surname><given-names>MG</given-names></name><name name-style="western"><surname>Lisi</surname><given-names>O</given-names></name></person-group> (<year>2006a</year>) <article-title>Three new species of eutardigrades from the Seychelles.</article-title><source>New Zealand Journal of Zoology</source><volume>33</volume>: <fpage>39</fpage>-<lpage>48</lpage>. doi: <ext-link ext-link-type="doi" xlink:href="10.1080/03014223.2006.9518429" xlink:type="simple">10.1080/03014223.2006.9518429</ext-link></mixed-citation></ref><ref id="B71"><mixed-citation xmlns:xlink="http://www.w3.org/1999/xlink" xlink:type="simple"><person-group><name name-style="western"><surname>Pilato</surname><given-names>G</given-names></name><name name-style="western"><surname>Binda</surname><given-names>MG</given-names></name><name name-style="western"><surname>Lisi</surname><given-names>O</given-names></name></person-group> (<year>2006b</year>) <article-title>Eutardigrada from New Zealand, with descriptions of two new species.</article-title><source>New Zealand Journal of Zoology</source><volume>33</volume>: <fpage>49</fpage>-<lpage>63</lpage>. doi: <ext-link ext-link-type="doi" xlink:href="10.1080/03014223.2006.9518430" xlink:type="simple">10.1080/03014223.2006.9518430</ext-link></mixed-citation></ref><ref id="B17"><mixed-citation xmlns:xlink="http://www.w3.org/1999/xlink" xlink:type="simple"><person-group><name name-style="western"><surname>Degma</surname><given-names>P</given-names></name><name name-style="western"><surname>Michalczyk</surname><given-names>Ł</given-names></name><name name-style="western"><surname>Kaczmarek</surname><given-names>Ł</given-names></name></person-group> (<year>2008</year>) <article-title><italic>Macrobiotus derkai</italic>, a new species of Tardigrada (Eutardigrada, Macrobiotidae, <italic>huzori</italic> group) from the Colombian Andes (South America).</article-title><source>Zootaxa</source><volume>1731</volume>: <fpage>1</fpage>-<lpage>23</lpage>.</mixed-citation></ref><ref id="B2"><mixed-citation xmlns:xlink="http://www.w3.org/1999/xlink" xlink:type="simple"><person-group><name name-style="western"><surname>Bartels</surname><given-names>PJ</given-names></name><name name-style="western"><surname>Pilato</surname><given-names>G</given-names></name><name name-style="western"><surname>Lisi</surname><given-names>O</given-names></name><name name-style="western"><surname>Nelson</surname><given-names>DR</given-names></name></person-group> (<year>2009</year>) <article-title><italic>Macrobiotus</italic> (Eutardigrada, Macrobiotidae) from the Great Smoky Mountains National Park, Tennessee/North Carolina, USA (North America): two new species and six new records.</article-title><source>Zootaxa</source><volume>202</volume>: <fpage>45</fpage>-<lpage>57</lpage>.</mixed-citation></ref><ref id="B74"><mixed-citation xmlns:xlink="http://www.w3.org/1999/xlink" xlink:type="simple"><person-group><name name-style="western"><surname>Pilato</surname><given-names>G</given-names></name><name name-style="western"><surname>Kiosya</surname><given-names>Y</given-names></name><name name-style="western"><surname>Lisi</surname><given-names>O</given-names></name><name name-style="western"><surname>Sabella</surname><given-names>G</given-names></name></person-group> (<year>2012</year>) <article-title>New records of Eutardigrada from Belarus with the description of three new species.</article-title><source>Zootaxa</source><volume>3179</volume>: <fpage>39</fpage>-<lpage>60</lpage>.</mixed-citation></ref><ref id="B24"><mixed-citation xmlns:xlink="http://www.w3.org/1999/xlink" xlink:type="simple"><person-group><name name-style="western"><surname>Guidetti</surname><given-names>R</given-names></name><name name-style="western"><surname>Schill</surname><given-names>RO</given-names></name><name name-style="western"><surname>Bertolani</surname><given-names>R</given-names></name><name name-style="western"><surname>Dandekar</surname><given-names>T</given-names></name><name name-style="western"><surname>Wolf</surname><given-names>M</given-names></name></person-group> (<year>2009</year>) <article-title>New molecular data for tardigrade phylogeny, with the erection of <italic>Paramacrobiotus</italic> gen. nov.</article-title><source>Journal of Zoological Systematics and Evolutionary Research</source><volume>47</volume>: <fpage>315</fpage>-<lpage>321</lpage>. doi: <ext-link ext-link-type="doi" xlink:href="10.1111/j.1439-0469.2009.00526.x" xlink:type="simple">10.1111/j.1439-0469.2009.00526.x</ext-link></mixed-citation></ref><ref id="B80"><mixed-citation xmlns:xlink="http://www.w3.org/1999/xlink" xlink:type="simple"><person-group><name name-style="western"><surname>Schill</surname><given-names>RO</given-names></name><name name-style="western"><surname>Forster</surname><given-names>F</given-names></name><name name-style="western"><surname>Dandekar</surname><given-names>T</given-names></name><name name-style="western"><surname>Wolf</surname><given-names>N</given-names></name></person-group> (<year>2010</year>) <article-title>Using compensatory base change analysis of internal transcribed spacer 2 secondary structures to identify three new species in <italic>Paramacrobiotus</italic> (Tardigrada).</article-title><source>Organisms Diversity &amp; Evolution</source><volume>10</volume>(<issue>4</issue>): <fpage>287</fpage>-<lpage>296</lpage>. doi: <ext-link ext-link-type="doi" xlink:href="10.1007/s13127-010-0025-z" xlink:type="simple">10.1007/s13127-010-0025-z</ext-link></mixed-citation></ref></ref-list></tp:taxon-treatment>
